# Supplementary material for: (E)-N′-(3,4-Dihy­droxy­benzyl­idene)-2,4-dimethyl­benzohydrazide monohydrate
Source: Acta Crystallogr Sect E Struct Rep Online. 2013 Mar 6;69(Pt 4):o490. doi: 10.1107/S1600536813005692 (PMC3629524; doi:10.1107/S1600536813005692)
Supplement: Supplementary file 2 [file e-69-0o490-Isup2.hkl]

# 
# h,k,l, Fc-squared, Fo-squared, sigma(Fo-squared) and status flag 
# 
data_I
_shelx_title ' A in P2(1)/n' 
_shelx_refln_list_code          4 
_shelx_F_calc_maximum      174.65 
_exptl_crystal_F_000       640.00 
_reflns_d_resolution_high  0.8256 
 
loop_ 
 _symmetry_equiv_pos_as_xyz 
 'x, y, z' 
 '-x+1/2, y+1/2, -z+1/2' 
 '-x, -y, -z' 
 'x-1/2, -y-1/2, z-1/2' 
 
_cell_length_a     8.1373 
_cell_length_b    13.9025 
_cell_length_c    13.7886 
_cell_angle_alpha  90.000 
_cell_angle_beta   92.913 
_cell_angle_gamma  90.000 
 
_shelx_F_squared_multiplier     1.000 
 
loop_ 
 _refln_index_h 
 _refln_index_k 
 _refln_index_l 
 _refln_F_squared_calc 
 _refln_F_squared_meas 
 _refln_F_squared_sigma 
 _refln_observed_status 
   2   0   0     3500.54     3384.13     45.30 o 
   4   0   0     8561.09     8664.12     65.72 o 
   6   0   0      102.87       99.91      2.17 o 
   8   0   0        1.19        1.52      0.77 o 
   1   1   0     2523.91     2326.31     18.21 o 
   2   1   0     4511.96     4205.78     22.97 o 
   3   1   0     1303.97     1322.07      9.19 o 
   4   1   0      393.10      431.27      2.99 o 
   5   1   0      680.62      676.01      4.47 o 
   6   1   0       45.47       36.78      0.84 o 
   7   1   0      275.95      263.94      2.93 o 
   8   1   0       47.52       42.17      1.46 o 
   9   1   0        1.38        1.96      0.55 o 
   0   2   0      289.03      262.22      4.08 o 
   1   2   0       20.66       24.76      0.53 o 
   2   2   0      505.77      521.46      3.46 o 
   3   2   0      347.39      371.09      3.15 o 
   4   2   0      244.67      270.01      2.69 o 
   5   2   0      118.52      108.23      1.51 o 
   6   2   0       14.84       14.19      0.68 o 
   7   2   0       88.37       79.05      1.55 o 
   8   2   0       86.00       84.48      2.02 o 
   9   2   0        3.89        4.40      0.92 o 
   1   3   0      267.36      241.36      2.72 o 
   2   3   0     3806.10     3811.87     28.20 o 
   3   3   0     2277.71     2311.20     15.38 o 
   4   3   0      296.13      266.98      2.72 o 
   5   3   0       95.38       83.83      1.49 o 
   6   3   0      324.90      315.98      3.49 o 
   7   3   0       21.48       21.96      1.11 o 
   8   3   0       50.47       44.46      1.51 o 
   9   3   0       10.41        7.70      0.85 o 
   0   4   0      179.74      167.53      3.42 o 
   1   4   0      774.80      818.82      7.14 o 
   2   4   0      611.78      609.32      5.24 o 
   3   4   0      123.97      131.52      1.79 o 
   4   4   0        3.26        0.62      0.27 o 
   5   4   0      869.89      905.93      7.20 o 
   6   4   0       71.75       60.99      1.88 o 
   7   4   0       54.07       50.81      1.29 o 
   8   4   0        5.79        5.31      0.71 o 
   9   4   0        1.46        0.55      0.66 o 
   1   5   0     3781.06     3623.56     24.95 o 
   2   5   0     2262.67     2239.91     17.04 o 
   3   5   0       35.80       33.08      0.78 o 
   4   5   0       17.44       19.33      0.73 o 
   5   5   0      516.40      536.91      4.88 o 
   6   5   0        1.26        2.38      0.50 o 
   7   5   0       17.12       17.58      0.96 o 
   8   5   0      159.79      160.57      2.47 o 
   9   5   0        7.41        6.90      0.81 o 
   0   6   0     2075.51     2336.74     31.45 o 
   1   6   0     2081.93     2054.78     17.94 o 
   2   6   0      484.80      468.88      3.78 o 
   3   6   0      171.40      165.85      1.95 o 
   4   6   0       26.78       30.43      0.88 o 
   5   6   0        0.06       -0.26      0.32 o 
   6   6   0      206.63      214.50      2.88 o 
   7   6   0      104.33      101.37      2.06 o 
   8   6   0       16.37       15.75      1.02 o 
   9   6   0        0.06        0.07      0.49 o 
   1   7   0      330.74      351.15      3.57 o 
   2   7   0      249.55      227.59      2.23 o 
   3   7   0       10.24        9.68      0.51 o 
   4   7   0       30.80       32.05      1.26 o 
   5   7   0      202.74      184.75      2.78 o 
   6   7   0      566.53      575.71      5.53 o 
   7   7   0       38.46       38.11      1.33 o 
   8   7   0       18.05       18.45      1.09 o 
   0   8   0     1959.21     2174.25     30.21 o 
   1   8   0     1271.91     1330.27     13.86 o 
   2   8   0      403.16      449.21      3.75 o 
   3   8   0       58.91       58.42      1.11 o 
   4   8   0      659.90      633.50      5.46 o 
   5   8   0      436.55      438.64      4.83 o 
   6   8   0      438.35      461.12      4.82 o 
   7   8   0        0.73        0.61      0.52 o 
   8   8   0       30.97       37.79      1.43 o 
   1   9   0      103.53      108.38      1.65 o 
   2   9   0       26.53       29.72      0.98 o 
   3   9   0       28.74       26.96      0.78 o 
   4   9   0       24.66       24.04      0.88 o 
   5   9   0        0.55        1.04      0.45 o 
   6   9   0       56.90       56.28      1.51 o 
   7   9   0       25.35       26.16      1.17 o 
   8   9   0        1.17        2.28      0.73 o 
   0  10   0      159.46      143.54      4.44 o 
   1  10   0        1.33        1.27      0.64 o 
   2  10   0      164.26      174.83      3.13 o 
   3  10   0       76.66       72.27      1.70 o 
   4  10   0      386.86      387.94      4.83 o 
   5  10   0        2.41        1.36      0.79 o 
   6  10   0       53.30       57.35      1.94 o 
   7  10   0        0.02       -0.72      0.53 o 
   1  11   0      210.23      208.01      4.08 o 
   2  11   0       52.05       45.60      1.54 o 
   3  11   0       45.01       44.96      3.54 o 
   4  11   0       15.10       14.96      1.39 o 
   5  11   0        2.28        2.43      0.99 o 
   6  11   0        6.86        5.98      1.24 o 
   7  11   0       12.44       12.59      1.49 o 
   0  12   0        1.29        1.71      1.07 o 
   1  12   0        6.54        6.37      0.80 o 
   2  12   0       20.02       16.28      1.10 o 
   3  12   0       20.86       20.34      2.99 o 
   4  12   0        1.65        0.95      0.83 o 
   5  12   0        1.23        0.27      0.88 o 
   6  12   0        3.54        4.53      1.17 o 
   1  13   0        6.03        5.51      0.84 o 
   2  13   0       41.93       41.70      1.77 o 
   3  13   0      287.62      285.07      5.54 o 
   4  13   0        9.43       10.19      1.36 o 
   5  13   0       44.73       46.65      4.06 o 
   6  13   0        0.20        1.50      1.32 o 
   0  14   0        6.29        6.30      1.04 o 
   1  14   0       26.79       25.57      1.17 o 
   2  14   0       61.86       60.58      1.67 o 
   3  14   0       13.18       14.37      1.50 o 
   4  14   0       47.47       50.69      2.98 o 
   5  14   0       41.65       49.14      2.51 o 
   1  15   0        0.09        0.63      0.52 o 
   2  15   0        2.65        2.96      0.64 o 
   3  15   0       11.67       10.38      2.44 o 
   4  15   0        3.53        3.87      1.10 o 
   0  16   0        0.33       -1.61      1.07 o 
   1  16   0        3.24        4.07      0.76 o 
   2  16   0        0.48       -0.72      0.57 o 
   3  16   0       36.31       38.65      2.25 o 
  -9   0   1       21.80       23.21      1.76 o 
  -7   0   1        0.32       -0.60      0.54 o 
  -5   0   1      621.09      675.86      6.26 o 
  -3   0   1      157.67      140.68      1.69 o 
  -1   0   1     2306.53     2269.72     60.38 o 
   1   0   1      197.67      209.61      2.40 o 
   3   0   1      381.74      403.91      7.18 o 
   5   0   1      134.02      152.49      3.21 o 
   7   0   1       43.80       58.26      2.18 o 
   9   0   1        5.71        4.36      1.01 o 
  -9   1   1        3.68        3.68      0.76 o 
  -8   1   1       39.94       35.17      1.35 o 
  -7   1   1       47.22       41.34      1.35 o 
  -6   1   1       64.33       74.61      1.13 o 
  -5   1   1      238.33      283.65      2.30 o 
  -4   1   1      189.22      228.38      1.84 o 
  -3   1   1      664.76      644.58      4.79 o 
  -2   1   1      964.39      963.85      6.85 o 
  -1   1   1      552.07      540.57      4.03 o 
   0   1   1      382.54      401.45      2.40 o 
   1   1   1     4528.68     4116.79     63.20 o 
   2   1   1     1058.11     1065.64      8.97 o 
   3   1   1        6.78        9.47      0.82 o 
   4   1   1      149.16      194.39      1.87 o 
   5   1   1       67.75       61.21      1.00 o 
   6   1   1      156.81      164.30      1.84 o 
   7   1   1       35.06       35.77      1.10 o 
   8   1   1      211.84      191.04      3.09 o 
   9   1   1       11.60        9.52      0.92 o 
  -9   2   1        5.50        3.80      0.68 o 
  -8   2   1       45.55       41.41      1.44 o 
  -7   2   1      159.48      147.35      2.10 o 
  -6   2   1        5.06        6.95      0.76 o 
  -5   2   1      830.56      931.31      7.24 o 
  -4   2   1      368.42      423.93      3.72 o 
  -3   2   1       22.39       28.72      0.80 o 
  -2   2   1     1298.18     1347.59     15.09 o 
  -1   2   1     7061.05     6290.34     66.18 o 
   0   2   1      908.82      916.27      5.25 o 
   1   2   1    18636.87    14384.32    282.91 o 
   2   2   1      229.80      227.90      2.04 o 
   3   2   1      537.57      581.95      6.05 o 
   4   2   1       22.50       32.66      0.85 o 
   5   2   1     1092.71     1138.99      9.54 o 
   6   2   1       42.52       44.92      1.10 o 
   7   2   1       99.61       86.13      1.63 o 
   8   2   1        9.76        9.10      0.87 o 
   9   2   1       18.74       18.73      1.16 o 
  -9   3   1        1.05        0.40      0.45 o 
  -8   3   1       22.26       23.10      1.15 o 
  -7   3   1       90.09       75.60      1.51 o 
  -6   3   1       57.99       60.33      1.24 o 
  -5   3   1        2.22        0.89      0.33 o 
  -4   3   1      641.60      687.58      5.49 o 
  -3   3   1       43.17       48.69      1.07 o 
  -2   3   1      295.11      283.57      2.36 o 
  -1   3   1     1701.61     1688.31     13.33 o 
   0   3   1       77.74       63.83      0.59 o 
   1   3   1     3949.98     3854.61     36.18 o 
   3   3   1      967.40      945.98      6.89 o 
   4   3   1      359.68      344.22      3.26 o 
   5   3   1      266.28      288.09      3.10 o 
   6   3   1      366.29      390.51      4.77 o 
   7   3   1       45.49       39.58      1.17 o 
   8   3   1       14.25       12.61      0.95 o 
   9   3   1        2.53        2.71      0.61 o 
  -9   4   1       20.56       23.79      1.26 o 
  -8   4   1        4.76        5.81      0.75 o 
  -7   4   1        1.07        0.62      0.40 o 
  -6   4   1        3.67        4.09      0.52 o 
  -5   4   1       15.29       12.96      0.67 o 
  -4   4   1     1279.58     1312.30      9.50 o 
  -3   4   1       29.31       34.68      0.91 o 
  -2   4   1      863.89      960.45      6.71 o 
  -1   4   1      872.58      907.73      6.32 o 
   0   4   1     8787.15     8406.24     55.58 o 
   1   4   1        0.76        0.56      0.52 o 
   2   4   1     3986.93     4041.46     26.06 o 
   3   4   1       24.28       12.41      0.59 o 
   4   4   1        0.47        1.46      0.33 o 
   5   4   1       19.68       21.32      0.84 o 
   6   4   1       31.49       33.36      1.11 o 
   7   4   1      250.49      259.37      3.67 o 
   8   4   1        1.30       -0.04      0.43 o 
   9   4   1       45.83       43.28      1.59 o 
  -9   5   1       36.98       49.46      1.68 o 
  -8   5   1        0.07       -0.52      0.66 o 
  -7   5   1        0.09        0.19      0.43 o 
  -6   5   1      156.30      152.46      2.91 o 
  -5   5   1       95.22       79.54      1.52 o 
  -4   5   1      155.74      151.61      1.98 o 
  -3   5   1      175.78      168.17      2.89 o 
  -2   5   1      203.84      229.16      3.54 o 
  -1   5   1      391.60      365.12      2.56 o 
   0   5   1     2637.15     2554.06     16.84 o 
   1   5   1      404.35      409.88      2.89 o 
   2   5   1       89.33       97.15      1.24 o 
   3   5   1        3.80        5.11      0.38 o 
   4   5   1      590.94      596.73      5.04 o 
   5   5   1       47.77       43.16      1.81 o 
   6   5   1      392.83      371.69      5.25 o 
   7   5   1       68.39       67.16      1.67 o 
   8   5   1       10.61       10.28      0.80 o 
   9   5   1       46.52       44.54      1.59 o 
  -9   6   1        1.17        1.31      0.53 o 
  -8   6   1       10.99       12.27      0.83 o 
  -7   6   1       56.31       52.50      1.51 o 
  -6   6   1      122.45      120.55      2.09 o 
  -5   6   1        1.42        1.24      0.39 o 
  -4   6   1      161.20      153.21      2.04 o 
  -3   6   1       46.75       40.57      0.92 o 
  -2   6   1      375.78      404.48      3.37 o 
  -1   6   1       70.17       73.78      1.25 o 
   0   6   1     1409.94     1462.48     11.61 o 
   1   6   1     1691.30     1861.95     11.19 o 
   2   6   1      295.27      304.91      2.73 o 
   3   6   1       63.40       82.35      1.39 o 
   4   6   1       32.62       32.81      0.92 o 
   5   6   1      349.79      314.08      3.42 o 
   6   6   1       25.29       24.65      1.04 o 
   7   6   1      165.66      171.61      2.73 o 
   8   6   1       31.42       30.88      1.30 o 
   9   6   1        0.90        2.19      0.83 o 
  -8   7   1       19.87       18.04      1.08 o 
  -7   7   1        1.88        1.09      0.47 o 
  -6   7   1       29.72       30.56      1.99 o 
  -5   7   1       80.65       82.07      1.62 o 
  -4   7   1       30.60       31.51      0.69 o 
  -3   7   1      391.59      370.07      3.25 o 
  -2   7   1        6.44        5.97      0.73 o 
  -1   7   1        0.99        1.11      0.28 o 
   0   7   1      135.62      150.65      1.65 o 
   1   7   1      529.82      536.02      3.74 o 
   2   7   1      259.67      274.57      2.35 o 
   3   7   1       54.97       49.64      1.03 o 
   4   7   1       10.15       10.60      0.60 o 
   5   7   1        9.08        9.61      0.68 o 
   6   7   1      394.24      381.04      5.92 o 
   7   7   1       43.32       44.71      1.43 o 
   8   7   1        2.48        2.65      0.70 o 
  -8   8   1       36.02       37.98      1.45 o 
  -7   8   1        2.76        4.48      0.67 o 
  -6   8   1      538.85      556.31      5.48 o 
  -5   8   1      380.22      368.21      3.95 o 
  -4   8   1      486.66      493.20      4.58 o 
  -3   8   1       63.73       64.47      1.09 o 
  -2   8   1        2.62        3.02      0.44 o 
  -1   8   1       41.93       43.29      1.22 o 
   0   8   1      187.60      163.87      2.74 o 
   1   8   1       93.73       99.97      1.30 o 
   2   8   1       31.51       33.58      0.70 o 
   3   8   1       22.21       26.87      0.78 o 
   4   8   1       35.37       36.90      1.02 o 
   5   8   1       29.96       30.09      1.31 o 
   6   8   1       43.80       39.93      1.29 o 
   7   8   1       20.27       21.72      1.16 o 
   8   8   1        3.87        4.12      0.70 o 
  -8   9   1        9.23        8.35      1.04 o 
  -7   9   1       67.14       62.62      2.08 o 
  -6   9   1        8.98        9.72      0.79 o 
  -5   9   1      240.79      243.65      5.49 o 
  -4   9   1      248.22      245.84      2.95 o 
  -3   9   1        8.16        5.26      0.54 o 
  -2   9   1      150.81      153.67      2.19 o 
  -1   9   1     1087.79     1138.23     10.66 o 
   0   9   1      208.79      202.60      3.79 o 
   1   9   1      315.07      329.00      3.11 o 
   2   9   1      263.10      286.97      2.71 o 
   3   9   1        7.75        6.22      0.46 o 
   4   9   1      402.32      382.35      3.84 o 
   5   9   1        9.51        7.46      0.65 o 
   6   9   1        0.13       -0.49      0.40 o 
   7   9   1        0.00       -0.60      0.49 o 
   8   9   1        0.14       -0.53      0.54 o 
  -7  10   1       18.34       19.46      1.33 o 
  -6  10   1        0.01        1.05      0.65 o 
  -5  10   1      421.93      426.22      5.43 o 
  -4  10   1       20.61       15.86      1.14 o 
  -3  10   1       28.18       28.35      1.04 o 
  -2  10   1       35.86       35.32      0.96 o 
  -1  10   1      168.41      164.32      2.00 o 
   0  10   1      276.28      284.19      3.74 o 
   1  10   1       69.42       72.27      2.18 o 
   2  10   1       37.65       35.29      1.32 o 
   3  10   1        5.40        5.43      0.63 o 
   4  10   1        0.57        1.13      0.51 o 
   5  10   1        1.91        5.36      2.07 o 
   6  10   1        5.99        7.59      1.20 o 
   7  10   1       23.90       26.75      2.17 o 
  -7  11   1       14.18       14.00      1.26 o 
  -6  11   1       59.78       58.61      2.03 o 
  -5  11   1       77.59       77.24      2.12 o 
  -4  11   1       40.07       37.42      1.44 o 
  -3  11   1      119.02      125.02      5.38 o 
  -2  11   1        3.93        3.64      0.71 o 
  -1  11   1      190.19      189.70      3.03 o 
   0  11   1        0.30        0.04      0.48 o 
   1  11   1       32.99       36.44      1.37 o 
   2  11   1       39.76       36.79      1.41 o 
   3  11   1        5.21        4.51      0.93 o 
   4  11   1       31.89       30.61      1.77 o 
   5  11   1        9.57        8.69      1.26 o 
   6  11   1       62.85       62.99      2.69 o 
   7  11   1        0.26        1.63      0.91 o 
  -6  12   1        0.22        0.39      0.85 o 
  -5  12   1      103.48      110.35      5.48 o 
  -4  12   1        0.88        0.74      0.72 o 
  -3  12   1      181.94      193.01      4.26 o 
  -2  12   1        2.54        2.02      0.62 o 
  -1  12   1       21.08       27.08      1.27 o 
   0  12   1       72.32       75.49      1.98 o 
   1  12   1       18.84       18.07      1.09 o 
   2  12   1        0.02        0.22      0.52 o 
   3  12   1        5.84        4.28      1.72 o 
   4  12   1       39.31       38.21      2.06 o 
   5  12   1      128.68      144.31      3.97 o 
   6  12   1        1.35        3.52      1.09 o 
  -6  13   1       10.91       13.57      1.57 o 
  -5  13   1       10.02        8.78      1.49 o 
  -4  13   1        0.01        0.29      0.81 o 
  -3  13   1       13.55       14.03      2.04 o 
  -2  13   1        0.33        0.83      0.59 o 
  -1  13   1        5.07        4.58      0.74 o 
   0  13   1        0.12        0.60      0.55 o 
   1  13   1        0.96        0.37      0.58 o 
   2  13   1       38.42       33.92      1.51 o 
   3  13   1       48.10       44.88      2.17 o 
   4  13   1        3.13        4.24      1.82 o 
   5  13   1        0.03       -0.34      0.94 o 
   6  13   1       78.55       85.96      5.91 o 
  -5  14   1       20.71       24.66      1.93 o 
  -4  14   1       34.89       39.74      2.83 o 
  -3  14   1        0.62        1.46      0.90 o 
  -2  14   1       12.45       11.16      0.88 o 
  -1  14   1       50.27       53.09      1.81 o 
   0  14   1        0.28        0.85      0.57 o 
   1  14   1        4.71        4.55      0.80 o 
   2  14   1        0.16       -0.94      0.65 o 
   3  14   1        1.12        1.07      0.81 o 
   4  14   1        5.61        7.00      1.39 o 
   5  14   1       24.73       24.49      1.99 o 
  -4  15   1       21.72       19.07      1.76 o 
  -3  15   1        9.33        8.81      1.79 o 
  -2  15   1       19.41       17.08      1.26 o 
  -1  15   1        1.01        1.17      0.56 o 
   0  15   1        0.04        0.41      0.52 o 
   1  15   1        2.71        1.58      0.69 o 
   2  15   1        5.15        4.83      1.07 o 
   3  15   1       21.50       21.77      1.80 o 
   4  15   1        0.38        0.71      0.91 o 
  -3  16   1        0.42        0.64      0.77 o 
  -2  16   1       59.71       62.59      2.36 o 
  -1  16   1        1.22        1.53      0.66 o 
   0  16   1       14.28       14.81      1.04 o 
   1  16   1       13.03       11.80      0.96 o 
   2  16   1        3.20        2.51      0.90 o 
  -8   0   2        2.41        0.68      0.67 o 
  -6   0   2      164.33      163.29      2.57 o 
  -4   0   2       44.76       64.77      1.18 o 
  -2   0   2       14.84        5.16      0.73 o 
   0   0   2     3229.53     3133.61     40.36 o 
   2   0   2     2681.82     2621.64     19.78 o 
   4   0   2      125.95      148.42      2.56 o 
   6   0   2      236.15      235.15      4.13 o 
   8   0   2        1.00        0.71      0.71 o 
  -9   1   2        2.05        2.43      0.58 o 
  -8   1   2       92.93       77.06      2.48 o 
  -7   1   2       13.53       12.34      0.84 o 
  -6   1   2       19.15       22.72      1.10 o 
  -5   1   2       37.71       36.21      0.68 o 
  -4   1   2     1953.92     2128.93     12.89 o 
  -3   1   2      266.26      273.40      2.55 o 
  -2   1   2     2135.54     2087.03     15.83 o 
  -1   1   2       98.65       91.34      1.12 o 
   0   1   2        0.76       -0.14      0.09 o 
   1   1   2      603.31      584.90      4.17 o 
   2   1   2       52.39       58.71      0.89 o 
   3   1   2      541.13      599.42      4.16 o 
   4   1   2     1427.76     1460.65      8.43 o 
   5   1   2        4.90        3.11      0.36 o 
   6   1   2       20.03       17.26      0.70 o 
   7   1   2       57.92       50.63      1.31 o 
   8   1   2       50.92       49.75      1.61 o 
   9   1   2       20.84       17.65      1.15 o 
  -9   2   2       38.23       34.07      1.42 o 
  -8   2   2        4.85        4.23      0.66 o 
  -7   2   2       12.66       13.88      0.74 o 
  -6   2   2       89.55       85.45      1.44 o 
  -5   2   2      236.72      231.24      2.35 o 
  -4   2   2       34.18       36.57      1.07 o 
  -3   2   2     1331.28     1382.92     11.11 o 
  -2   2   2     3860.60     3740.39     24.58 o 
  -1   2   2       58.06       60.66      1.28 o 
   0   2   2        0.69        1.51      0.15 o 
   1   2   2    21559.71    16675.51   1109.75 o 
   2   2   2      313.84      308.46      2.72 o 
   3   2   2     4002.72     4151.06     26.83 o 
   4   2   2        0.59        0.40      0.28 o 
   5   2   2       12.85       14.55      0.72 o 
   6   2   2      138.79      141.42      1.97 o 
   7   2   2       56.25       62.43      1.44 o 
   8   2   2        4.88        5.91      0.77 o 
   9   2   2       36.36       41.69      1.56 o 
  -9   3   2        0.63        0.99      0.52 o 
  -8   3   2        3.10        2.22      0.59 o 
  -7   3   2       84.29       77.86      1.54 o 
  -6   3   2      125.38      116.07      1.71 o 
  -5   3   2       18.99       17.58      1.00 o 
  -4   3   2     1689.09     1822.79     14.64 o 
  -3   3   2        7.77        3.05      0.37 o 
  -2   3   2       36.54       34.84      0.61 o 
  -1   3   2     1737.69     1684.17     13.91 o 
   0   3   2    30503.92    19887.69    257.17 o 
   1   3   2     6643.64     6176.68     36.24 o 
   2   3   2       21.83       15.25      0.55 o 
   3   3   2     1483.11     1463.27     10.18 o 
   4   3   2      730.96      816.25      6.37 o 
   5   3   2      350.74      358.44      5.35 o 
   6   3   2       18.65       16.44      0.88 o 
   7   3   2      100.66      107.51      1.88 o 
   8   3   2        0.35        0.65      0.48 o 
   9   3   2        5.05        6.69      0.83 o 
  -9   4   2        0.35       -0.41      0.44 o 
  -8   4   2        2.02        2.25      0.62 o 
  -7   4   2        5.47        5.05      0.57 o 
  -6   4   2       24.92       21.18      0.90 o 
  -5   4   2      216.48      199.45      3.27 o 
  -4   4   2      170.71      158.96      2.82 o 
  -3   4   2      194.08      166.91      2.63 o 
  -2   4   2       12.52       14.40      0.42 o 
  -1   4   2     2130.16     2122.90     12.50 o 
   0   4   2     5389.79     5304.12     44.84 o 
   1   4   2     5108.62     4659.94     28.20 o 
   2   4   2       85.33       90.50      1.21 o 
   3   4   2     1199.43     1202.04      8.60 o 
   4   4   2       92.24       93.96      1.52 o 
   5   4   2      583.78      565.13      5.07 o 
   6   4   2      380.87      360.78      3.93 o 
   7   4   2      166.48      151.45      2.26 o 
   8   4   2        3.48        3.32      0.57 o 
   9   4   2       48.12       48.60      1.68 o 
  -9   5   2       88.72      102.80      2.40 o 
  -8   5   2      460.37      472.26      6.07 o 
  -7   5   2       20.93       21.30      1.01 o 
  -6   5   2      301.26      303.40      3.51 o 
  -5   5   2       16.03       12.14      0.72 o 
  -4   5   2       74.29       63.49      1.45 o 
  -3   5   2       95.22       95.46      1.20 o 
  -2   5   2       48.45       43.70      0.74 o 
  -1   5   2      223.93      244.90      1.93 o 
   0   5   2       17.33       21.35      0.99 o 
   1   5   2      831.56      892.08      5.68 o 
   2   5   2      213.63      242.32      2.32 o 
   3   5   2        3.44        3.98      0.43 o 
   4   5   2       77.86       70.45      1.33 o 
   5   5   2      348.05      344.57      3.63 o 
   6   5   2      109.16      101.31      1.91 o 
   7   5   2      351.30      349.19      4.13 o 
   8   5   2       23.97       21.04      1.00 o 
   9   5   2        3.22        4.67      0.70 o 
  -9   6   2       33.24       34.67      1.44 o 
  -8   6   2       49.89       47.37      1.37 o 
  -7   6   2       93.00       92.38      1.95 o 
  -6   6   2      388.66      388.05      4.19 o 
  -5   6   2       29.30       28.03      0.96 o 
  -4   6   2       15.81       23.05      0.93 o 
  -3   6   2        8.72        8.61      0.55 o 
  -2   6   2        7.61        6.45      0.32 o 
  -1   6   2      147.53      185.51      1.60 o 
   0   6   2       56.56       53.34      0.90 o 
   1   6   2      431.16      519.04      4.64 o 
   2   6   2     1428.91     1550.15     10.67 o 
   3   6   2       73.86       82.35      1.33 o 
   4   6   2      143.85      154.99      2.31 o 
   5   6   2       12.20       11.33      0.82 o 
   6   6   2       63.08       59.35      1.50 o 
   7   6   2       36.23       36.04      1.31 o 
   8   6   2        9.08        8.20      0.83 o 
   9   6   2       12.05       15.13      1.09 o 
  -8   7   2        1.35        2.01      0.58 o 
  -7   7   2        0.37        0.48      0.45 o 
  -6   7   2       12.14       15.21      0.88 o 
  -5   7   2        0.39        1.26      0.43 o 
  -4   7   2        0.01        0.00      0.25 o 
  -3   7   2      189.86      201.58      2.39 o 
  -2   7   2       39.10       37.42      0.70 o 
  -1   7   2       11.05       12.20      0.65 o 
   0   7   2       36.49       32.52      1.15 o 
   1   7   2       15.70       10.63      0.38 o 
   2   7   2      499.08      501.76      5.33 o 
   3   7   2        4.79        6.87      0.46 o 
   4   7   2      142.12      135.71      1.95 o 
   5   7   2       83.57       77.92      1.59 o 
   6   7   2        0.51        1.55      0.48 o 
   7   7   2       61.04       63.75      1.69 o 
   8   7   2        6.61        7.65      0.84 o 
  -8   8   2       48.25       52.91      1.68 o 
  -7   8   2      103.40      103.49      2.15 o 
  -6   8   2      138.69      134.11      2.33 o 
  -5   8   2      952.47      997.19     11.04 o 
  -4   8   2       40.10       39.64      1.21 o 
  -3   8   2       85.64       90.32      1.67 o 
  -2   8   2      112.95       90.82      1.11 o 
  -1   8   2      838.64      847.91      9.36 o 
   0   8   2      173.34      158.47      1.85 o 
   1   8   2       87.56       92.36      1.10 o 
   2   8   2        7.57        8.35      0.74 o 
   3   8   2       78.69       83.08      1.38 o 
   4   8   2       19.36       14.53      0.72 o 
   5   8   2      120.33      112.68      2.27 o 
   6   8   2       52.43       54.83      1.48 o 
   7   8   2        0.16        0.38      0.50 o 
   8   8   2       22.57       23.37      1.20 o 
  -8   9   2        0.10        0.05      0.59 o 
  -7   9   2      110.63      122.45      3.43 o 
  -6   9   2      347.96      365.82      5.06 o 
  -5   9   2       33.39       31.30      1.14 o 
  -4   9   2        0.69       -0.18      0.49 o 
  -3   9   2       74.36       75.38      1.54 o 
  -2   9   2      152.40      160.24      2.05 o 
  -1   9   2      886.98      905.42      8.86 o 
   0   9   2      164.14      165.39      1.94 o 
   1   9   2      174.04      165.45      1.60 o 
   2   9   2      223.40      227.12      2.17 o 
   3   9   2        4.45        3.69      0.40 o 
   4   9   2        5.47        5.59      0.89 o 
   5   9   2      179.33      171.58      2.50 o 
   6   9   2       76.19       81.99      1.84 o 
   7   9   2        7.46       10.20      0.87 o 
   8   9   2       10.68       11.67      1.47 o 
  -7  10   2       44.69       47.59      1.89 o 
  -6  10   2       29.48       29.90      1.50 o 
  -5  10   2      591.33      596.89      8.62 o 
  -4  10   2      248.06      250.71      4.83 o 
  -3  10   2      377.72      393.16      4.41 o 
  -2  10   2      245.18      251.20      2.80 o 
  -1  10   2        5.70        3.81      0.44 o 
   0  10   2      280.35      291.63      2.91 o 
   1  10   2        4.44        2.98      0.84 o 
   2  10   2       25.54       23.82      1.14 o 
   3  10   2      453.27      455.75      5.11 o 
   4  10   2       18.24       18.42      1.64 o 
   5  10   2       28.22       29.55      1.33 o 
   6  10   2       90.62       92.61      2.40 o 
   7  10   2        2.20        3.82      0.84 o 
  -7  11   2        0.67        0.88      1.35 o 
  -6  11   2      524.36      562.60      6.91 o 
  -5  11   2      120.80      126.44      2.96 o 
  -4  11   2       33.94       31.70      1.65 o 
  -3  11   2       55.96       54.93      2.24 o 
  -2  11   2      337.41      347.63      4.36 o 
  -1  11   2      175.42      173.43      2.87 o 
   0  11   2      221.89      215.00      3.28 o 
   1  11   2       18.49       18.46      1.05 o 
   2  11   2       96.63      101.11      2.28 o 
   3  11   2        4.24        7.61      4.48 o 
   4  11   2       26.51       22.11      2.07 o 
   5  11   2       29.76       27.03      1.82 o 
   6  11   2        0.09        0.65      0.91 o 
   7  11   2       32.40       37.76      2.65 o 
  -6  12   2        0.31        0.63      0.85 o 
  -5  12   2       63.10       63.06      3.79 o 
  -4  12   2        0.96        1.16      0.97 o 
  -3  12   2       34.99       40.18      2.86 o 
  -2  12   2        0.95        1.39      0.61 o 
  -1  12   2       34.83       38.63      1.46 o 
   0  12   2        0.12       -0.31      0.49 o 
   1  12   2       13.72       12.97      1.09 o 
   2  12   2        0.62        0.68      0.56 o 
   3  12   2        1.00        0.18      0.70 o 
   4  12   2        8.97       10.00      2.36 o 
   5  12   2        9.76       10.67      1.41 o 
   6  12   2        0.35       -1.64      1.09 o 
  -6  13   2        0.36        0.26      1.15 o 
  -5  13   2        0.94        1.59      0.91 o 
  -4  13   2        0.05        0.19      0.79 o 
  -3  13   2        7.14        7.38      1.73 o 
  -2  13   2        9.59       10.35      0.97 o 
  -1  13   2       26.82       29.27      1.38 o 
   0  13   2       16.35       15.16      1.07 o 
   1  13   2       11.67        9.86      0.95 o 
   2  13   2        3.97        3.66      0.78 o 
   3  13   2        3.11        2.21      0.88 o 
   4  13   2        0.06        0.10      0.76 o 
   5  13   2        7.83        8.07      1.29 o 
   6  13   2       27.73       30.01      2.16 o 
  -5  14   2       43.50       43.95      3.37 o 
  -4  14   2       16.00       15.76      4.44 o 
  -3  14   2        0.18        0.20      1.07 o 
  -2  14   2        0.35        1.01      0.66 o 
  -1  14   2        8.87        7.87      0.94 o 
   0  14   2        0.51        0.70      0.62 o 
   1  14   2       13.86       14.66      1.13 o 
   2  14   2        6.04        6.03      0.91 o 
   3  14   2        0.15       -0.49      0.74 o 
   4  14   2       23.39       20.84      1.74 o 
   5  14   2        0.06        0.46      0.87 o 
  -4  15   2        3.90        3.90      1.08 o 
  -3  15   2        7.71        8.92      1.33 o 
  -2  15   2        1.20        0.28      0.81 o 
  -1  15   2       77.70       73.87      2.20 o 
   0  15   2        4.31        3.52      0.81 o 
   1  15   2       19.57       22.79      1.38 o 
   2  15   2        0.13       -0.71      0.58 o 
   3  15   2        7.29        4.93      1.12 o 
   4  15   2       26.40       25.23      1.97 o 
  -2  16   2       65.41       68.98      2.27 o 
  -1  16   2       18.72       19.05      1.34 o 
   0  16   2       61.54       63.97      2.17 o 
   1  16   2       11.68       11.70      1.17 o 
   2  16   2        5.21        4.49      0.89 o 
  -9   0   3        3.32        0.66      0.66 o 
  -7   0   3        0.01       -0.40      0.55 o 
  -5   0   3        4.37        2.19      0.35 o 
  -3   0   3      548.74      609.15      6.72 o 
  -1   0   3      324.76      316.19      2.83 o 
   1   0   3      192.42      168.44      3.42 o 
   3   0   3      722.65      688.79      6.15 o 
   5   0   3        0.66        1.05      0.59 o 
   7   0   3       17.42       24.71      2.48 o 
   9   0   3        0.02       -0.38      0.65 o 
  -9   1   3       27.99       26.13      1.29 o 
  -8   1   3       42.76       43.97      1.46 o 
  -7   1   3       97.22       81.01      1.82 o 
  -6   1   3       15.60       13.13      0.75 o 
  -5   1   3        1.06        4.39      0.33 o 
  -4   1   3        5.39        3.77      0.40 o 
  -3   1   3        0.10       -0.42      0.28 o 
  -2   1   3     2049.88     2017.10     13.30 o 
  -1   1   3     1005.00     1023.03      8.10 o 
   0   1   3      488.37      469.01      2.83 o 
   1   1   3      984.81      990.57      6.84 o 
   2   1   3      182.72      134.58      1.78 o 
   3   1   3      475.90      482.63      4.03 o 
   4   1   3       43.54       37.82      0.79 o 
   5   1   3        4.73        2.95      0.38 o 
   6   1   3      202.97      192.55      2.30 o 
   7   1   3      553.08      570.08      5.03 o 
   8   1   3        4.21        3.41      0.74 o 
   9   1   3       11.24       11.85      1.00 o 
  -9   2   3       51.14       54.06      1.91 o 
  -8   2   3       19.93       16.23      1.02 o 
  -7   2   3      479.66      448.53      4.81 o 
  -6   2   3      159.35      153.53      2.27 o 
  -5   2   3      372.59      335.21      3.48 o 
  -4   2   3       58.77       60.83      1.71 o 
  -3   2   3        0.30       -0.35      0.23 o 
  -2   2   3      630.33      624.14      6.54 o 
  -1   2   3       32.76       45.34      0.71 o 
   0   2   3      223.52      213.36      1.64 o 
   1   2   3      366.60      350.95      3.96 o 
   2   2   3      753.28      739.40      5.46 o 
   3   2   3      543.88      553.14      4.50 o 
   4   2   3       88.28       95.18      1.82 o 
   5   2   3       43.86       53.35      1.26 o 
   6   2   3       76.49       68.58      1.40 o 
   7   2   3       86.96       74.30      1.60 o 
   8   2   3       19.19       17.18      1.08 o 
   9   2   3        5.70        4.95      0.81 o 
  -9   3   3        0.95        2.89      0.71 o 
  -8   3   3       13.90       14.12      1.14 o 
  -7   3   3        0.56        0.84      0.41 o 
  -6   3   3       37.50       29.54      1.04 o 
  -5   3   3      394.14      415.57      4.75 o 
  -4   3   3       33.10       41.80      1.70 o 
  -3   3   3       83.75       90.80      1.56 o 
  -2   3   3       81.21       74.76      1.00 o 
  -1   3   3      180.43      141.80      1.27 o 
   0   3   3        4.23        3.06      0.23 o 
   1   3   3     2772.31     2674.91     17.43 o 
   2   3   3       63.32       67.31      1.05 o 
   3   3   3       25.21       38.18      0.90 o 
   4   3   3       62.02       59.24      1.22 o 
   5   3   3       42.68       40.81      1.14 o 
   6   3   3       39.24       36.16      1.23 o 
   7   3   3      164.55      181.95      2.52 o 
   8   3   3       58.73       61.22      1.56 o 
   9   3   3        4.15        1.54      0.63 o 
  -9   4   3       40.19       40.08      1.83 o 
  -8   4   3      167.04      161.23      2.83 o 
  -7   4   3       16.77       15.23      0.79 o 
  -6   4   3        4.29        2.69      0.44 o 
  -5   4   3       19.54       20.60      0.97 o 
  -4   4   3      950.08     1076.26      9.39 o 
  -3   4   3      169.05      166.47      2.27 o 
  -2   4   3      320.40      324.94      2.77 o 
  -1   4   3      424.88      446.91      3.11 o 
   0   4   3     3681.53     3875.28     33.93 o 
   1   4   3     3998.33     3906.06     22.54 o 
   2   4   3     5365.49     5569.60     35.86 o 
   3   4   3        4.77       17.26      0.66 o 
   4   4   3      123.97      162.90      2.11 o 
   5   4   3       36.74       31.80      1.04 o 
   6   4   3      181.40      180.99      2.62 o 
   7   4   3       30.47       33.09      1.15 o 
   8   4   3        7.53       10.57      0.84 o 
   9   4   3        5.19        4.65      0.73 o 
  -9   5   3        4.50        4.08      0.92 o 
  -8   5   3       25.24       28.47      1.28 o 
  -7   5   3       14.28       10.71      0.71 o 
  -6   5   3        1.77        2.39      0.50 o 
  -5   5   3       81.66       78.15      1.87 o 
  -4   5   3       57.43       65.60      1.52 o 
  -3   5   3      207.38      220.68      2.18 o 
  -2   5   3      361.25      378.18      3.17 o 
  -1   5   3       73.74       71.58      0.89 o 
   0   5   3      252.93      259.95      2.38 o 
   1   5   3      713.27      655.47      4.42 o 
   2   5   3      199.60      211.20      3.06 o 
   3   5   3      190.98      218.76      4.15 o 
   4   5   3      425.28      425.31      4.01 o 
   5   5   3       59.51       53.78      1.33 o 
   6   5   3        2.46        3.96      0.61 o 
   7   5   3       75.80       69.72      1.76 o 
   8   5   3       23.59       19.54      1.01 o 
   9   5   3        0.90        0.82      0.49 o 
  -9   6   3        0.45        1.42      0.56 o 
  -8   6   3       28.34       26.86      1.48 o 
  -7   6   3       32.02       27.90      1.19 o 
  -6   6   3      143.20      140.59      2.30 o 
  -5   6   3      103.10      103.80      2.12 o 
  -4   6   3      520.87      559.35      5.69 o 
  -3   6   3     1434.18     1502.78     11.99 o 
  -2   6   3     3312.45     3502.00     20.39 o 
  -1   6   3     1031.27     1027.15      6.52 o 
   0   6   3      661.64      677.34      4.54 o 
   1   6   3       29.50       19.16      0.52 o 
   2   6   3     1080.24     1230.20      8.75 o 
   3   6   3      222.39      228.50      3.04 o 
   4   6   3       33.18       41.61      1.07 o 
   5   6   3      258.99      240.53      3.05 o 
   6   6   3       86.84       84.05      1.81 o 
   7   6   3        1.13        1.21      0.52 o 
   8   6   3       15.00       18.54      1.11 o 
  -8   7   3        7.27       11.88      0.84 o 
  -7   7   3        0.97        0.07      0.47 o 
  -6   7   3       74.38       77.69      2.14 o 
  -5   7   3      255.13      261.27      3.65 o 
  -4   7   3      107.27      100.99      2.34 o 
  -3   7   3        0.69        1.16      0.39 o 
  -2   7   3        0.02        0.06      0.22 o 
  -1   7   3     1137.05     1236.96      8.21 o 
   0   7   3      593.90      609.74      4.21 o 
   1   7   3     1573.78     1602.39      9.88 o 
   2   7   3     1185.50     1202.41      8.63 o 
   3   7   3       29.25       23.56      1.08 o 
   4   7   3        4.27        5.40      0.52 o 
   5   7   3      375.29      370.07      3.94 o 
   6   7   3       85.56       78.17      1.77 o 
   7   7   3        5.11        6.10      0.73 o 
   8   7   3        3.76        4.70      0.79 o 
  -8   8   3        2.84        2.91      0.64 o 
  -7   8   3       16.57       20.83      1.09 o 
  -6   8   3       23.51       23.44      1.06 o 
  -5   8   3      583.06      597.59      7.93 o 
  -4   8   3       78.19       78.00      1.68 o 
  -3   8   3       60.99       64.47      1.39 o 
  -2   8   3        4.15        3.50      0.29 o 
  -1   8   3      141.86      127.67      1.73 o 
   0   8   3      313.82      328.16      4.95 o 
   1   8   3      124.58      131.94      1.55 o 
   2   8   3      148.94      140.71      1.76 o 
   3   8   3      102.24       97.44      1.55 o 
   4   8   3      232.11      230.56      2.78 o 
   5   8   3        0.47        0.38      0.41 o 
   6   8   3       39.60       35.52      1.28 o 
   7   8   3       71.89       70.91      2.03 o 
   8   8   3       12.18       15.82      1.07 o 
  -8   9   3       30.98       38.13      2.77 o 
  -7   9   3       76.26       73.09      2.29 o 
  -6   9   3        5.23        4.91      1.88 o 
  -5   9   3       31.08       32.36      1.70 o 
  -4   9   3        0.18       -0.63      0.51 o 
  -3   9   3       39.78       47.45      1.30 o 
  -2   9   3       31.62       30.15      1.00 o 
  -1   9   3      110.21      123.84      1.76 o 
   0   9   3       10.57        5.65      0.54 o 
   1   9   3       24.24       22.66      0.57 o 
   2   9   3       34.00       30.10      0.74 o 
   3   9   3        0.23        1.75      0.63 o 
   4   9   3       28.64       26.21      1.01 o 
   5   9   3       17.05       17.69      1.05 o 
   6   9   3      148.61      156.91      2.58 o 
   7   9   3        5.87        5.33      0.73 o 
   8   9   3        3.77        4.69      1.07 o 
  -7  10   3       11.95       10.54      1.10 o 
  -6  10   3       98.83      102.23      2.54 o 
  -5  10   3      100.11       98.19      2.93 o 
  -4  10   3        0.12       -0.35      0.60 o 
  -3  10   3       87.56       89.86      1.85 o 
  -2  10   3       67.57       70.46      2.05 o 
  -1  10   3        0.49        0.66      0.37 o 
   0  10   3       89.47       90.92      1.62 o 
   1  10   3       43.59       40.45      0.98 o 
   2  10   3        1.32        1.73      0.62 o 
   3  10   3        5.88        7.28      0.53 o 
   4  10   3       13.43       11.30      0.88 o 
   5  10   3        9.31       11.56      0.98 o 
   6  10   3       38.02       35.54      1.61 o 
   7  10   3      102.22      108.77      3.33 o 
  -7  11   3       24.74       27.19      1.52 o 
  -6  11   3       27.57       33.21      1.62 o 
  -5  11   3        9.72       10.75      1.25 o 
  -4  11   3      344.85      372.99      5.96 o 
  -3  11   3        9.12        7.64      1.40 o 
  -2  11   3       10.18       10.47      0.92 o 
  -1  11   3      118.93      120.57      2.38 o 
   0  11   3      155.06      139.45      2.58 o 
   1  11   3        1.48        0.67      0.52 o 
   2  11   3       11.75       10.48      1.26 o 
   3  11   3        6.60        5.37      1.00 o 
   4  11   3        8.74        9.75      1.27 o 
   5  11   3       14.77       14.69      1.52 o 
   6  11   3       53.99       59.31      3.53 o 
   7  11   3        0.20        0.16      0.91 o 
  -6  12   3        3.11        3.45      1.05 o 
  -5  12   3      215.25      214.82      4.91 o 
  -4  12   3      322.77      323.70      8.73 o 
  -3  12   3      109.32      110.66      4.71 o 
  -2  12   3      445.39      473.22      8.17 o 
  -1  12   3      132.28      134.39      4.18 o 
   0  12   3      230.93      220.38      4.55 o 
   1  12   3      120.55      116.91      2.50 o 
   2  12   3       16.05       15.71      1.11 o 
   3  12   3        8.83        7.50      1.14 o 
   4  12   3        5.84        5.24      1.10 o 
   5  12   3       18.51       19.83      1.74 o 
   6  12   3       60.23       61.50      2.78 o 
  -6  13   3        2.91        2.83      0.87 o 
  -5  13   3      148.54      150.53      4.15 o 
  -4  13   3       40.66       41.67      3.22 o 
  -3  13   3        9.02        6.68      1.79 o 
  -2  13   3       23.13       18.95      1.48 o 
  -1  13   3      250.00      240.68      3.81 o 
   0  13   3       16.76       21.10      1.24 o 
   1  13   3       27.53       26.53      1.36 o 
   2  13   3        1.66        0.76      0.60 o 
   3  13   3       34.10       35.67      2.00 o 
   4  13   3       58.70       52.35      4.47 o 
   5  13   3       32.54       33.09      2.16 o 
  -5  14   3        7.66        5.85      1.15 o 
  -4  14   3       69.53       75.60      4.24 o 
  -3  14   3       25.70       26.39      2.70 o 
  -2  14   3      246.05      257.52      7.04 o 
  -1  14   3       53.43       54.67      2.18 o 
   0  14   3       64.97       68.65      2.09 o 
   1  14   3        1.14        1.34      0.65 o 
   2  14   3       36.07       35.87      1.62 o 
   3  14   3        0.73        0.78      1.85 o 
   4  14   3       13.09       13.70      1.99 o 
   5  14   3        7.97        9.10      2.83 o 
  -4  15   3        9.81       11.11      1.44 o 
  -3  15   3        0.94        0.66      1.15 o 
  -2  15   3       11.66       11.15      2.43 o 
  -1  15   3       68.50       64.08      2.09 o 
   0  15   3        1.27        2.03      0.76 o 
   1  15   3        2.24        1.43      0.72 o 
   2  15   3        0.54       -0.01      0.84 o 
   3  15   3       16.21       13.99      1.55 o 
   4  15   3       19.44       20.25      1.82 o 
  -2  16   3       12.04       12.15      1.45 o 
  -1  16   3       25.78       28.27      1.56 o 
   0  16   3       91.75       94.00      3.30 o 
   1  16   3        8.44        7.89      1.03 o 
   2  16   3        0.18        0.80      0.67 o 
  -8   0   4      111.98      100.05      3.07 o 
  -6   0   4      237.95      202.96      3.30 o 
  -4   0   4      716.19      841.41      9.23 o 
  -2   0   4     5270.15     5421.08    160.00 o 
   0   0   4      368.98      358.19      5.89 o 
   2   0   4     1465.90     1381.69     11.05 o 
   4   0   4      977.16     1083.41      9.43 o 
   6   0   4        2.69        1.08      0.59 o 
   8   0   4      101.60      113.82      3.76 o 
  -9   1   4        9.68       11.25      0.96 o 
  -8   1   4       72.05       68.66      1.83 o 
  -7   1   4       81.23       85.07      1.88 o 
  -6   1   4      661.52      666.48      5.19 o 
  -5   1   4       59.80       63.90      1.35 o 
  -4   1   4       14.42       20.36      0.72 o 
  -3   1   4      972.60     1067.44      7.66 o 
  -2   1   4      159.80      152.50      1.57 o 
  -1   1   4       46.16       49.26      0.97 o 
   0   1   4     1358.24     1321.02     15.06 o 
   1   1   4     5048.32     4922.81     31.58 o 
   2   1   4     1580.52     1591.16     10.88 o 
   3   1   4      180.78      160.04      1.95 o 
   4   1   4       76.81       81.62      1.29 o 
   5   1   4      634.57      622.60      4.92 o 
   6   1   4      180.47      189.80      2.68 o 
   7   1   4        0.23       -0.02      0.46 o 
   8   1   4      159.92      170.01      3.73 o 
   9   1   4       52.28       61.24      2.06 o 
  -9   2   4       67.83       74.49      2.03 o 
  -8   2   4       69.77       59.46      1.71 o 
  -7   2   4      628.43      623.19      6.05 o 
  -6   2   4      367.78      381.89      4.10 o 
  -5   2   4        9.27        9.74      0.59 o 
  -4   2   4        0.00        0.01      0.34 o 
  -3   2   4     1719.13     1975.10     15.50 o 
  -2   2   4     1043.83     1215.50      9.79 o 
  -1   2   4     1563.67     1553.42     12.95 o 
   0   2   4     2341.77     2366.74     13.91 o 
   1   2   4        0.41        0.26      0.25 o 
   2   2   4        7.94        4.35      0.37 o 
   3   2   4      945.72     1035.90      7.67 o 
   4   2   4       88.13       82.78      1.47 o 
   5   2   4       13.75       11.00      0.70 o 
   6   2   4        3.69        4.20      0.56 o 
   7   2   4      142.71      136.87      2.23 o 
   8   2   4       17.72       15.82      1.08 o 
   9   2   4        1.16        1.27      0.59 o 
  -9   3   4        1.32        0.93      0.59 o 
  -8   3   4      110.90      110.21      2.31 o 
  -7   3   4        0.22        3.20      0.51 o 
  -6   3   4      624.96      588.60      5.52 o 
  -5   3   4       30.17       24.97      0.91 o 
  -4   3   4        9.99       10.38      0.68 o 
  -3   3   4      583.37      635.55      7.03 o 
  -2   3   4      391.82      455.62      4.33 o 
  -1   3   4      378.53      327.59      2.43 o 
   0   3   4      532.07      535.82      3.63 o 
   1   3   4     1737.82     1738.25     11.69 o 
   2   3   4     2748.23     2770.40     18.28 o 
   3   3   4       99.85      100.66      1.53 o 
   4   3   4        0.92        0.40      0.33 o 
   5   3   4      232.65      240.48      2.93 o 
   6   3   4      218.17      206.84      2.88 o 
   7   3   4        7.95        8.55      0.74 o 
   8   3   4       99.12       91.81      1.92 o 
   9   3   4        1.12        0.66      0.55 o 
  -9   4   4        6.57        5.92      0.80 o 
  -8   4   4       48.81       45.31      1.54 o 
  -7   4   4      420.87      429.01      4.90 o 
  -6   4   4      286.31      288.46      3.47 o 
  -5   4   4       17.64       21.44      1.03 o 
  -4   4   4      793.81      872.84      9.69 o 
  -3   4   4      345.26      392.68      4.13 o 
  -2   4   4       23.24       17.14      0.58 o 
  -1   4   4      983.29     1016.82      6.40 o 
   0   4   4        0.01       -0.27      0.18 o 
   1   4   4       26.93       31.81      0.65 o 
   2   4   4      259.32      266.00      2.60 o 
   3   4   4      116.64       76.44      1.34 o 
   4   4   4       35.49       34.75      1.03 o 
   5   4   4      341.64      349.67      3.74 o 
   6   4   4       51.00       53.68      1.49 o 
   7   4   4       64.51       70.04      1.60 o 
   8   4   4       87.45       90.74      1.94 o 
   9   4   4        0.75        0.97      0.54 o 
  -9   5   4       10.59       12.12      1.01 o 
  -8   5   4       27.18       29.98      1.31 o 
  -7   5   4        5.94        7.84      0.65 o 
  -6   5   4      748.07      753.61      8.32 o 
  -5   5   4      195.35      177.33      2.86 o 
  -4   5   4     1268.56     1316.29     14.30 o 
  -3   5   4        3.46        6.24      0.52 o 
  -2   5   4     2555.95     2784.67     18.37 o 
  -1   5   4       49.59       49.56      1.00 o 
   0   5   4     1321.33     1275.67      7.91 o 
   1   5   4     1613.16     1599.65      9.80 o 
   2   5   4     1676.93     1699.19     11.71 o 
   3   5   4     1314.37     1376.10      9.93 o 
   4   5   4       30.04       33.00      1.00 o 
   5   5   4      127.74      106.24      1.88 o 
   6   5   4      519.53      533.58      5.30 o 
   7   5   4        6.64        7.31      0.86 o 
   8   5   4        1.72        2.22      0.57 o 
  -9   6   4        2.63        2.32      0.57 o 
  -8   6   4       82.53       84.24      2.08 o 
  -7   6   4        4.54        5.08      0.70 o 
  -6   6   4      205.56      202.23      3.37 o 
  -5   6   4       10.92        7.51      0.91 o 
  -4   6   4      373.47      356.05      4.16 o 
  -3   6   4       48.23       54.55      1.05 o 
  -2   6   4       69.95       73.38      1.18 o 
  -1   6   4      608.21      586.65      4.11 o 
   0   6   4     1060.58     1110.05      7.06 o 
   1   6   4     2032.41     2005.08     15.16 o 
   2   6   4     1808.90     1732.74     11.97 o 
   3   6   4      742.10      739.81      5.95 o 
   4   6   4      115.70      117.30      1.86 o 
   5   6   4      181.40      187.72      2.61 o 
   6   6   4      474.26      497.24      5.09 o 
   7   6   4        0.08       -0.62      0.46 o 
   8   6   4       24.73       27.60      1.27 o 
  -8   7   4       10.08       11.65      0.83 o 
  -7   7   4       84.54       84.35      1.93 o 
  -6   7   4      104.30      105.16      4.41 o 
  -5   7   4       40.17       37.60      1.76 o 
  -4   7   4       60.60       56.30      1.46 o 
  -3   7   4      161.50      140.71      1.79 o 
  -2   7   4      140.22      165.28      1.72 o 
  -1   7   4      348.82      344.03      2.86 o 
   0   7   4       96.80      124.08      1.38 o 
   1   7   4      735.94      710.16      4.93 o 
   2   7   4       32.13       54.54      1.10 o 
   3   7   4      249.23      250.02      2.77 o 
   4   7   4       16.77       15.40      0.81 o 
   5   7   4      435.03      434.87      4.46 o 
   6   7   4      140.85      139.69      2.40 o 
   7   7   4       12.37        9.46      0.86 o 
   8   7   4       70.07       75.26      2.00 o 
  -8   8   4        4.62        8.64      0.97 o 
  -7   8   4      137.14      146.92      2.97 o 
  -6   8   4      540.50      565.24      8.25 o 
  -5   8   4      162.07      156.05      2.71 o 
  -4   8   4        1.93        2.17      0.53 o 
  -3   8   4       51.33       46.16      1.03 o 
  -2   8   4     1162.80     1184.27      7.68 o 
  -1   8   4      974.47      968.76      6.40 o 
   0   8   4      130.83      119.93      1.37 o 
   1   8   4       38.61       41.68      1.15 o 
   2   8   4      142.88      109.89      1.58 o 
   3   8   4      173.75      168.87      2.18 o 
   4   8   4      212.14      215.77      2.72 o 
   5   8   4        2.87        2.33      0.50 o 
   6   8   4        1.20        1.12      0.53 o 
   7   8   4       16.80       12.25      0.92 o 
   8   8   4        8.07        8.28      0.93 o 
  -8   9   4        0.06        0.29      1.03 o 
  -7   9   4       60.39       67.47      2.15 o 
  -6   9   4       28.20       27.24      2.23 o 
  -5   9   4       22.70       23.15      2.76 o 
  -4   9   4       13.91       13.66      1.16 o 
  -3   9   4       20.48       16.85      0.92 o 
  -2   9   4       13.65       12.16      0.67 o 
  -1   9   4      285.51      300.77      3.12 o 
   0   9   4      152.81      152.99      2.05 o 
   1   9   4      106.01       95.74      1.27 o 
   2   9   4       15.13       12.01      0.55 o 
   3   9   4      104.70       95.19      1.61 o 
   4   9   4       33.04       29.07      1.00 o 
   5   9   4       30.91       30.07      1.11 o 
   6   9   4       74.53       77.10      2.74 o 
   7   9   4        5.34        7.20      0.80 o 
  -7  10   4       41.16       39.54      1.71 o 
  -6  10   4       14.30       17.02      1.52 o 
  -5  10   4        7.59        7.64      1.14 o 
  -4  10   4      117.18      119.40      3.02 o 
  -3  10   4       46.14       53.43      1.50 o 
  -2  10   4      737.28      753.75      6.28 o 
  -1  10   4       52.83       49.04      1.19 o 
   0  10   4        8.42        5.57      0.52 o 
   1  10   4        4.93        4.62      0.49 o 
   2  10   4       20.10       14.82      0.75 o 
   3  10   4       34.81       33.89      1.26 o 
   4  10   4       18.86       18.40      0.84 o 
   5  10   4        2.19        1.63      0.61 o 
   6  10   4        3.64        5.31      0.89 o 
   7  10   4        8.25        6.50      0.99 o 
  -7  11   4       13.12       15.65      1.56 o 
  -6  11   4       52.66       57.85      2.47 o 
  -5  11   4      100.30       98.49      3.33 o 
  -4  11   4        4.69        4.56      1.23 o 
  -3  11   4        3.03        2.28      1.07 o 
  -2  11   4        0.37        0.41      0.44 o 
  -1  11   4       50.33       47.36      1.55 o 
   0  11   4       46.54       39.83      1.45 o 
   1  11   4       89.16       90.58      2.15 o 
   2  11   4       62.67       55.73      3.66 o 
   3  11   4       70.87       70.99      2.50 o 
   4  11   4       19.15       12.84      1.40 o 
   5  11   4       22.15       23.98      3.80 o 
   6  11   4       70.34       69.51      2.94 o 
  -6  12   4       88.26       97.68      3.32 o 
  -5  12   4        6.30        6.98      1.87 o 
  -4  12   4      146.49      147.84      5.71 o 
  -3  12   4       77.39       70.09      3.78 o 
  -2  12   4       35.88       33.71      1.46 o 
  -1  12   4      602.24      610.80      6.71 o 
   0  12   4        1.36        1.86      0.89 o 
   1  12   4       11.28        8.69      0.93 o 
   2  12   4       59.75       57.85      2.36 o 
   3  12   4      103.93       94.37      4.32 o 
   4  12   4        0.38        0.51      0.90 o 
   5  12   4        7.22        5.34      1.19 o 
   6  12   4       39.79       41.05      2.40 o 
  -5  13   4      149.86      159.00      6.29 o 
  -4  13   4       16.61       16.93      2.43 o 
  -3  13   4       73.50       75.84      4.14 o 
  -2  13   4      138.71      143.08      2.85 o 
  -1  13   4        8.47        8.39      0.95 o 
   0  13   4      235.67      234.44      3.80 o 
   1  13   4       54.72       57.05      1.89 o 
   2  13   4       12.03       10.09      1.18 o 
   3  13   4       14.27       14.60      3.17 o 
   4  13   4       19.82       14.50      1.55 o 
   5  13   4        3.53        6.63      1.34 o 
  -5  14   4       29.42       29.99      3.02 o 
  -4  14   4       88.28       92.49      4.83 o 
  -3  14   4        1.27        1.13      1.39 o 
  -2  14   4        6.53        8.02      1.34 o 
  -1  14   4       70.05       72.17      2.31 o 
   0  14   4       57.59       58.25      1.99 o 
   1  14   4       47.88       40.22      1.70 o 
   2  14   4       74.68       66.45      2.17 o 
   3  14   4        4.57        4.07      1.10 o 
   4  14   4        0.05       -0.46      0.78 o 
  -3  15   4       20.20       21.62      2.63 o 
  -2  15   4        6.16        4.71      1.21 o 
  -1  15   4       43.52       44.34      1.83 o 
   0  15   4      138.27      148.00      3.18 o 
   1  15   4       46.79       42.52      1.80 o 
   2  15   4        7.19        6.88      0.99 o 
   3  15   4        0.00       -0.30      0.82 o 
  -2  16   4        5.38        3.32      1.03 o 
  -1  16   4       43.57       55.05      2.09 o 
   0  16   4        2.10        2.18      0.78 o 
   1  16   4        4.17        2.95      0.78 o 
  -9   0   5       10.17       14.49      1.68 o 
  -7   0   5       32.81       40.58      2.05 o 
  -5   0   5       63.61       65.38      2.65 o 
  -3   0   5       12.72       22.95      0.93 o 
  -1   0   5      944.65      953.70     13.88 o 
   1   0   5      134.50      126.97      3.08 o 
   3   0   5      378.39      453.19      5.87 o 
   5   0   5        2.35        1.48      0.55 o 
   7   0   5       82.54       84.85      2.36 o 
   9   0   5        7.09        6.37      1.20 o 
  -9   1   5        1.14        1.97      0.55 o 
  -8   1   5       16.38       14.92      1.01 o 
  -7   1   5       24.39       24.35      1.12 o 
  -6   1   5      986.74      949.85      7.86 o 
  -5   1   5       54.06       49.71      1.62 o 
  -4   1   5        1.19        1.14      0.43 o 
  -3   1   5      229.21      229.26      2.32 o 
  -2   1   5     1527.11     1659.84     11.25 o 
  -1   1   5      471.91      460.34      4.19 o 
   0   1   5       35.99       30.16      1.02 o 
   1   1   5     1488.05     1444.86      9.94 o 
   2   1   5     1047.07      991.91      7.26 o 
   3   1   5      466.42      480.98      4.21 o 
   4   1   5      145.58      122.68      1.66 o 
   5   1   5       95.56       81.67      1.46 o 
   6   1   5      212.79      213.68      2.64 o 
   7   1   5      318.68      327.63      4.24 o 
   8   1   5       12.67       13.42      1.05 o 
   9   1   5        4.22        4.05      0.75 o 
  -9   2   5        0.61        0.10      0.46 o 
  -8   2   5       66.52       69.35      2.06 o 
  -7   2   5     1000.76     1004.64     10.86 o 
  -6   2   5       28.10       30.78      1.15 o 
  -5   2   5       60.48       55.06      1.73 o 
  -4   2   5      231.23      212.48      2.42 o 
  -3   2   5      340.17      390.82      3.43 o 
  -2   2   5      573.56      646.12      5.78 o 
  -1   2   5      155.84      130.45      1.93 o 
   0   2   5       39.88       51.15      0.92 o 
   1   2   5     1732.22     1626.01     11.10 o 
   2   2   5     1390.79     1538.74     10.72 o 
   3   2   5     1881.01     1953.58     13.53 o 
   4   2   5      449.22      475.69      4.77 o 
   5   2   5        5.90        3.95      0.56 o 
   6   2   5        3.17        3.03      0.53 o 
   7   2   5       96.24      102.64      2.16 o 
   8   2   5       10.61       10.43      0.86 o 
   9   2   5       22.51       20.46      1.27 o 
  -9   3   5       68.96       64.02      1.96 o 
  -8   3   5       21.16       15.47      1.03 o 
  -7   3   5       82.25       70.09      1.76 o 
  -6   3   5        9.17        6.80      0.93 o 
  -5   3   5       80.35       73.79      1.49 o 
  -4   3   5      175.77      164.14      2.08 o 
  -3   3   5      227.63      250.97      3.06 o 
  -2   3   5      790.10      930.31     18.69 o 
  -1   3   5     1772.02     1963.14     11.75 o 
   0   3   5       49.06       45.81      0.72 o 
   1   3   5     4132.01     4273.98     34.33 o 
   2   3   5      802.56      887.06      6.67 o 
   3   3   5       36.54       26.24      0.87 o 
   4   3   5       24.55       24.33      0.90 o 
   5   3   5      794.12      799.71      6.79 o 
   6   3   5       41.73       41.67      1.35 o 
   7   3   5        0.83        0.23      0.48 o 
   8   3   5        6.96        7.57      0.78 o 
   9   3   5        5.19        4.37      0.76 o 
  -9   4   5        0.06        0.24      0.41 o 
  -8   4   5       12.07       10.59      0.91 o 
  -7   4   5       24.64       17.28      0.98 o 
  -6   4   5      144.13      138.13      2.58 o 
  -5   4   5      848.77      851.59      9.97 o 
  -4   4   5        6.86       11.51      0.76 o 
  -3   4   5      347.72      373.52      4.06 o 
  -2   4   5      423.89      484.16      4.03 o 
  -1   4   5     4080.85     4495.07     25.90 o 
   0   4   5      429.73      476.89      3.44 o 
   1   4   5       28.19       39.14      0.85 o 
   2   4   5      533.55      600.33      5.03 o 
   3   4   5      415.18      446.67      4.09 o 
   4   4   5       28.88       28.38      0.98 o 
   5   4   5       17.28       21.07      1.04 o 
   6   4   5       30.06       28.86      1.33 o 
   7   4   5        3.15        1.20      0.53 o 
   8   4   5        9.45       11.68      0.88 o 
  -9   5   5        0.00       -0.68      0.45 o 
  -8   5   5       98.05       88.44      2.09 o 
  -7   5   5       70.80       71.31      2.02 o 
  -6   5   5      135.28      128.74      3.31 o 
  -5   5   5      349.82      304.06      4.02 o 
  -4   5   5      257.60      287.42      3.64 o 
  -3   5   5      447.50      418.99      4.46 o 
  -2   5   5      308.43      281.07      3.32 o 
  -1   5   5      152.86      172.42      1.69 o 
   0   5   5       18.34       24.34      0.60 o 
   1   5   5      401.64      419.44      3.24 o 
   2   5   5       78.85       69.27      1.24 o 
   3   5   5      123.44      117.70      1.77 o 
   4   5   5       25.03       26.57      0.96 o 
   5   5   5       28.13       29.71      1.11 o 
   6   5   5       27.39       28.13      1.26 o 
   7   5   5      128.34      121.81      2.38 o 
   8   5   5       27.11       34.79      1.28 o 
  -8   6   5        6.21        5.98      0.90 o 
  -7   6   5      258.69      260.85      4.13 o 
  -6   6   5       51.15       47.09      1.64 o 
  -5   6   5      487.80      468.12      5.55 o 
  -4   6   5       43.89       39.75      1.28 o 
  -3   6   5      471.29      530.69      4.50 o 
  -2   6   5      524.07      494.00      4.20 o 
  -1   6   5     1122.08     1171.02      7.50 o 
   0   6   5       20.50       22.19      0.63 o 
   1   6   5      608.83      567.33      4.15 o 
   2   6   5       15.76       15.98      1.10 o 
   3   6   5      290.43      280.57      3.02 o 
   4   6   5       85.68       94.53      1.73 o 
   5   6   5       75.89       77.86      1.69 o 
   6   6   5       14.80       15.33      0.93 o 
   7   6   5        5.31        5.77      0.74 o 
   8   6   5       27.21       32.32      1.39 o 
  -8   7   5       29.94       29.59      1.16 o 
  -7   7   5       23.47       23.70      1.37 o 
  -6   7   5      367.40      391.87      5.08 o 
  -5   7   5        0.71        1.41      0.51 o 
  -4   7   5       56.74       60.02      1.53 o 
  -3   7   5       91.80       91.26      1.48 o 
  -2   7   5        9.26       11.14      0.50 o 
  -1   7   5      342.91      375.76      3.04 o 
   0   7   5      147.45      166.22      1.74 o 
   1   7   5      263.87      271.37      2.63 o 
   2   7   5      602.87      559.81      4.76 o 
   3   7   5      289.78      281.14      3.06 o 
   4   7   5        0.86       -0.02      0.42 o 
   5   7   5        0.86        1.23      0.48 o 
   6   7   5       56.45       55.17      1.56 o 
   7   7   5       85.42       91.51      3.24 o 
   8   7   5        0.32        0.46      0.51 o 
  -8   8   5        0.24        0.43      0.48 o 
  -7   8   5        0.02        0.40      0.74 o 
  -6   8   5        6.34        4.13      0.75 o 
  -5   8   5       19.07       21.00      1.09 o 
  -4   8   5       14.51       12.67      0.81 o 
  -3   8   5       66.40       62.44      1.25 o 
  -2   8   5      449.35      497.40      3.85 o 
  -1   8   5      291.33      295.56      3.07 o 
   0   8   5        0.03        0.13      0.25 o 
   1   8   5      874.54      894.37      6.13 o 
   2   8   5       53.43       62.57      3.22 o 
   3   8   5        1.06        1.68      0.42 o 
   4   8   5       17.91       14.16      0.77 o 
   5   8   5        7.21        4.36      0.61 o 
   6   8   5       69.34       72.77      1.79 o 
   7   8   5       34.56       34.90      1.38 o 
  -7   9   5       21.37       22.22      2.15 o 
  -6   9   5       39.02       39.51      2.06 o 
  -5   9   5        3.04        2.24      0.78 o 
  -4   9   5        0.01       -0.04      0.54 o 
  -3   9   5        7.37        6.59      0.71 o 
  -2   9   5       19.99       21.26      0.88 o 
  -1   9   5       28.73       28.76      0.96 o 
   0   9   5      124.19      117.69      1.82 o 
   1   9   5        0.99        0.99      0.28 o 
   2   9   5      709.28      698.17      5.72 o 
   3   9   5      217.46      223.67      2.71 o 
   4   9   5        3.72        3.35      0.51 o 
   5   9   5      102.46       93.57      1.89 o 
   6   9   5      199.11      199.33      4.05 o 
   7   9   5       14.07       13.89      1.00 o 
  -7  10   5        0.00        0.90      0.62 o 
  -6  10   5        8.06        8.59      1.22 o 
  -5  10   5      117.90      120.59      3.50 o 
  -4  10   5       34.51       31.95      1.72 o 
  -3  10   5        0.00       -0.30      0.54 o 
  -2  10   5       47.33       39.60      1.16 o 
  -1  10   5      339.39      346.07      3.60 o 
   0  10   5      188.74      185.70      2.41 o 
   1  10   5       66.42       61.14      1.36 o 
   2  10   5       29.32       27.81      1.14 o 
   3  10   5       49.61       47.12      1.84 o 
   4  10   5       28.07       20.17      0.90 o 
   5  10   5       16.19       13.03      0.85 o 
   6  10   5        0.00       -0.12      0.60 o 
   7  10   5        2.92        1.96      0.73 o 
  -6  11   5       49.38       53.69      2.55 o 
  -5  11   5        2.64        2.79      0.87 o 
  -4  11   5       65.65       67.43      2.38 o 
  -3  11   5       48.98       49.40      1.95 o 
  -2  11   5        0.16       -0.08      0.44 o 
  -1  11   5       14.29       16.51      1.19 o 
   0  11   5        6.64        8.07      0.87 o 
   1  11   5        0.70       -0.09      0.56 o 
   2  11   5       87.04       73.28      2.49 o 
   3  11   5       13.15        9.76      1.26 o 
   4  11   5        1.72        2.99      0.98 o 
   5  11   5       18.70       14.36      1.68 o 
   6  11   5       29.77       35.52      2.24 o 
  -6  12   5        0.09        0.56      1.11 o 
  -5  12   5       10.20        8.45      2.01 o 
  -4  12   5       97.95      107.92      4.83 o 
  -3  12   5        9.03        6.27      1.59 o 
  -2  12   5       21.51       19.45      1.16 o 
  -1  12   5      123.99      118.53      2.52 o 
   0  12   5      125.02      131.63      2.70 o 
   1  12   5      121.33      128.62      3.86 o 
   2  12   5        1.47        1.15      0.66 o 
   3  12   5       45.03       43.55      2.20 o 
   4  12   5        0.45        1.79      0.91 o 
   5  12   5       32.10       27.81      2.02 o 
   6  12   5        1.26        0.57      2.36 o 
  -5  13   5       68.30       83.75      4.51 o 
  -4  13   5       30.74       39.76      3.26 o 
  -3  13   5      130.63      149.85      5.69 o 
  -2  13   5       43.87       41.90      1.67 o 
  -1  13   5        0.31        0.87      0.71 o 
   0  13   5      143.54      145.66      2.97 o 
   1  13   5      121.24      121.72      2.74 o 
   2  13   5       10.56       10.83      1.11 o 
   3  13   5        0.43        0.41      0.84 o 
   4  13   5        5.72        5.26      1.17 o 
   5  13   5       15.77       14.46      1.64 o 
  -4  14   5       37.42       42.25      3.44 o 
  -3  14   5       26.85       38.21      3.24 o 
  -2  14   5       63.06       60.41      2.54 o 
  -1  14   5      162.50      164.24      3.33 o 
   0  14   5       19.18       22.78      1.50 o 
   1  14   5       47.17       39.57      1.72 o 
   2  14   5       20.32       24.07      2.07 o 
   3  14   5        1.03       -0.49      0.83 o 
   4  14   5       37.86       41.92      2.35 o 
  -3  15   5        2.39        4.91      1.73 o 
  -2  15   5       84.28       81.50      2.96 o 
  -1  15   5      295.60      302.91      5.00 o 
   0  15   5       58.43       56.14      2.10 o 
   1  15   5        6.18        5.52      0.98 o 
   2  15   5       16.30       15.68      2.78 o 
   3  15   5       23.82       23.14      3.29 o 
  -1  16   5       58.20       53.59      2.49 o 
   0  16   5       53.71       47.18      1.92 o 
  -8   0   6      191.09      178.90      5.77 o 
  -6   0   6     2305.47     2285.90     33.94 o 
  -4   0   6      820.22      837.38      9.29 o 
  -2   0   6     3774.75     4170.13     38.27 o 
   0   0   6      101.71      131.03      3.38 o 
   2   0   6      383.53      401.66      4.94 o 
   4   0   6        2.71        7.15      2.21 o 
   6   0   6       32.31       30.87      1.70 o 
   8   0   6       93.82       92.94      3.12 o 
  -9   1   6        1.01        0.89      0.59 o 
  -8   1   6        8.10        7.85      1.49 o 
  -7   1   6      168.09      165.92      2.96 o 
  -6   1   6      154.90      157.73      2.48 o 
  -5   1   6      283.97      280.04      3.15 o 
  -4   1   6      147.36      149.30      1.97 o 
  -3   1   6     2074.28     2322.66     15.60 o 
  -2   1   6       16.79       10.55      0.41 o 
  -1   1   6      426.21      451.11      4.21 o 
   0   1   6       33.76       29.35      1.27 o 
   1   1   6      278.96      300.69      3.15 o 
   2   1   6       82.68       71.48      1.43 o 
   3   1   6       49.69       45.47      1.28 o 
   4   1   6      171.01      159.27      1.99 o 
   5   1   6        4.47        5.26      0.57 o 
   6   1   6       54.24       53.91      1.34 o 
   7   1   6       48.24       49.97      1.41 o 
   8   1   6        7.01        7.97      0.88 o 
  -9   2   6        0.71       -0.20      0.41 o 
  -8   2   6        6.84        8.26      0.83 o 
  -7   2   6      139.87      131.83      2.38 o 
  -6   2   6      792.26      784.43      6.83 o 
  -5   2   6        1.94        1.56      0.42 o 
  -4   2   6       34.39       38.51      1.12 o 
  -3   2   6      154.18      162.00      2.54 o 
  -2   2   6      848.42      971.07      6.99 o 
  -1   2   6      189.91      166.87      2.07 o 
   0   2   6      125.26      137.37      1.70 o 
   1   2   6      293.89      279.12      2.68 o 
   2   2   6      229.45      256.57      2.67 o 
   3   2   6       72.14       84.58      1.49 o 
   4   2   6      607.30      653.60      5.69 o 
   5   2   6      264.22      255.68      2.84 o 
   6   2   6       58.98       56.00      1.38 o 
   7   2   6       47.55       51.71      2.03 o 
   8   2   6       47.07       48.99      1.49 o 
  -9   3   6        9.69       11.60      0.99 o 
  -8   3   6       32.28       34.11      1.36 o 
  -7   3   6      291.53      279.90      3.64 o 
  -6   3   6        7.75        9.34      0.96 o 
  -5   3   6      151.43      136.05      2.07 o 
  -4   3   6       95.74       89.70      1.50 o 
  -3   3   6       15.20       12.14      0.70 o 
  -2   3   6      132.68      145.19      2.07 o 
  -1   3   6      911.95     1009.00      8.45 o 
   0   3   6      259.41      270.60      2.24 o 
   1   3   6       25.14       30.16      1.36 o 
   2   3   6      309.08      361.12      3.41 o 
   3   3   6      309.12      294.33      3.13 o 
   4   3   6        0.28        1.34      0.45 o 
   5   3   6       57.57       57.83      1.50 o 
   6   3   6      254.71      256.03      3.03 o 
   7   3   6      115.17      123.33      2.17 o 
   8   3   6       18.21       21.61      1.09 o 
  -9   4   6        2.95        2.03      0.63 o 
  -8   4   6       22.71       20.92      1.14 o 
  -7   4   6        2.32        6.42      0.73 o 
  -6   4   6      616.39      633.62      5.89 o 
  -5   4   6      277.90      285.82      3.26 o 
  -4   4   6       99.75       91.16      1.89 o 
  -3   4   6       37.76       44.99      1.91 o 
  -2   4   6      126.71      154.35      3.15 o 
  -1   4   6       90.32      101.01      1.32 o 
   0   4   6      369.45      387.57      3.41 o 
   1   4   6        2.51        6.84      1.11 o 
   2   4   6       24.80       41.22      1.01 o 
   3   4   6      349.87      339.94      3.46 o 
   4   4   6        5.72        8.31      1.85 o 
   5   4   6      591.73      571.39      5.42 o 
   6   4   6      116.76      115.88      2.22 o 
   7   4   6       65.33       65.75      1.61 o 
   8   4   6       16.98       19.50      1.06 o 
  -8   5   6       16.64       16.50      1.06 o 
  -7   5   6        2.29        3.92      0.66 o 
  -6   5   6       13.31        7.50      0.72 o 
  -5   5   6      222.47      189.60      3.09 o 
  -4   5   6      213.61      203.99      3.01 o 
  -3   5   6      307.78      301.42      3.65 o 
  -2   5   6      101.83      111.31      1.60 o 
  -1   5   6      506.13      552.07      4.00 o 
   0   5   6      471.02      489.78      3.67 o 
   1   5   6       69.45       71.39      1.24 o 
   2   5   6        2.57        8.02      0.54 o 
   3   5   6       27.24       15.82      0.76 o 
   4   5   6       78.58       67.34      1.48 o 
   5   5   6        0.16        0.13      0.43 o 
   6   5   6      106.89      113.70      2.20 o 
   7   5   6        9.17        7.61      0.84 o 
   8   5   6       28.34       35.67      1.33 o 
  -8   6   6        0.62        0.83      0.54 o 
  -7   6   6      230.19      216.81      3.20 o 
  -6   6   6        0.01       -0.37      0.47 o 
  -5   6   6      197.69      189.79      3.13 o 
  -4   6   6       24.04       23.22      1.41 o 
  -3   6   6       35.12       51.07      2.21 o 
  -2   6   6       24.96       26.06      0.83 o 
  -1   6   6       34.92       38.84      0.82 o 
   0   6   6      475.37      465.05      3.59 o 
   1   6   6        0.68        0.48      0.43 o 
   2   6   6       37.67       36.25      1.06 o 
   3   6   6      383.27      374.89      3.77 o 
   4   6   6        8.66        8.92      0.69 o 
   5   6   6       35.64       31.54      1.16 o 
   6   6   6       20.51       15.91      0.97 o 
   7   6   6       17.53       17.64      1.08 o 
   8   6   6       14.06       13.93      1.62 o 
  -8   7   6        0.55        1.79      0.61 o 
  -7   7   6      138.35      138.72      2.91 o 
  -6   7   6       10.36        9.41      0.94 o 
  -5   7   6       90.54       94.29      2.16 o 
  -4   7   6        7.83        4.75      0.67 o 
  -3   7   6       69.75       73.07      1.36 o 
  -2   7   6        4.22        3.57      0.45 o 
  -1   7   6       16.64       21.25      0.67 o 
   0   7   6       15.07       15.51      0.59 o 
   1   7   6        2.40        3.97      0.40 o 
   2   7   6      249.53      242.41      2.73 o 
   3   7   6      117.73      115.02      1.88 o 
   4   7   6       13.96       11.34      0.74 o 
   5   7   6       88.83       79.01      1.75 o 
   6   7   6        6.60        7.03      0.77 o 
   7   7   6        3.55        3.32      0.67 o 
   8   7   6        5.07        6.18      0.82 o 
  -8   8   6        6.81        7.19      0.94 o 
  -7   8   6       65.25       69.02      2.75 o 
  -6   8   6      336.55      335.79      8.03 o 
  -5   8   6        0.31        0.37      0.45 o 
  -4   8   6        2.02        0.81      0.47 o 
  -3   8   6       33.29       33.27      1.00 o 
  -2   8   6      111.14      129.97      1.69 o 
  -1   8   6       29.00       27.37      0.94 o 
   0   8   6       21.83       15.97      0.62 o 
   1   8   6        8.76        8.18      0.50 o 
   2   8   6      111.51      107.39      1.72 o 
   3   8   6      135.57      131.88      2.02 o 
   4   8   6        4.77        6.91      0.66 o 
   5   8   6       14.15       11.07      0.80 o 
   6   8   6       19.55       18.41      1.05 o 
   7   8   6        7.16        6.56      0.90 o 
  -7   9   6       15.82       16.16      1.60 o 
  -6   9   6        3.93        1.37      0.81 o 
  -5   9   6        7.81        7.27      1.99 o 
  -4   9   6        3.38        3.03      0.79 o 
  -3   9   6      114.29      114.22      2.24 o 
  -2   9   6      112.72      116.44      1.89 o 
  -1   9   6       35.09       35.01      1.27 o 
   0   9   6       45.36       40.83      1.13 o 
   1   9   6       60.59       52.70      1.06 o 
   2   9   6      184.52      165.79      2.20 o 
   3   9   6      366.88      333.69      3.58 o 
   4   9   6        0.75        0.39      0.41 o 
   5   9   6        1.57        1.17      0.47 o 
   6   9   6       17.28       15.88      1.00 o 
   7   9   6        0.00        0.28      0.51 o 
  -7  10   6        2.06        1.44      0.79 o 
  -6  10   6        1.26        1.76      0.79 o 
  -5  10   6        0.04       -0.45      0.60 o 
  -4  10   6        0.41        0.34      0.61 o 
  -3  10   6        1.21        1.76      0.68 o 
  -2  10   6      159.19      162.32      2.51 o 
  -1  10   6       17.45       17.31      0.85 o 
   0  10   6      383.80      392.35      3.98 o 
   1  10   6       23.39       21.27      1.11 o 
   2  10   6      133.53      123.57      2.61 o 
   3  10   6       15.30       13.24      0.94 o 
   4  10   6       49.98       42.39      2.18 o 
   5  10   6       23.87       21.41      1.24 o 
   6  10   6       28.92       26.00      1.47 o 
  -6  11   6        0.25        0.05      0.67 o 
  -5  11   6       27.15       29.00      1.80 o 
  -4  11   6       51.52       53.44      2.22 o 
  -3  11   6       40.46       37.22      1.80 o 
  -2  11   6        0.95        2.25      0.95 o 
  -1  11   6      339.15      355.30      3.85 o 
   0  11   6       69.18       69.60      2.23 o 
   1  11   6      146.40      140.50      2.86 o 
   2  11   6        1.23        2.05      0.92 o 
   3  11   6       34.17       29.25      1.83 o 
   4  11   6        4.60        6.17      1.19 o 
   5  11   6       36.13       33.20      2.12 o 
   6  11   6        0.29        0.22      0.88 o 
  -6  12   6        1.76        4.93      1.39 o 
  -5  12   6        0.68        1.39      1.23 o 
  -4  12   6      174.32      172.28      6.05 o 
  -3  12   6        8.76       11.64      1.99 o 
  -2  12   6        6.46        5.92      0.81 o 
  -1  12   6       15.72       17.27      1.14 o 
   0  12   6      737.20      770.92      8.08 o 
   1  12   6        6.93        8.31      1.10 o 
   2  12   6      167.78      144.31      3.66 o 
   3  12   6       62.11       59.64      3.15 o 
   4  12   6        8.76        8.80      1.35 o 
   5  12   6        0.82        1.16      1.00 o 
  -5  13   6       32.02       42.78      3.28 o 
  -4  13   6        3.26        5.21      1.65 o 
  -3  13   6       88.51      100.02      4.61 o 
  -2  13   6       21.17       18.92      1.47 o 
  -1  13   6       50.49       45.76      1.72 o 
   0  13   6        1.26        2.51      0.77 o 
   1  13   6      142.79      140.28      2.96 o 
   2  13   6       13.40       11.86      1.37 o 
   3  13   6       10.84       10.74      1.42 o 
   4  13   6       40.51       36.02      3.01 o 
  -4  14   6        1.25        2.61      1.41 o 
  -3  14   6      152.16      154.90      5.99 o 
  -2  14   6        0.00       -0.96      0.64 o 
  -1  14   6       20.21       24.77      2.07 o 
   0  14   6       16.47       14.59      1.85 o 
   1  14   6        6.84        7.99      1.03 o 
   2  14   6        3.05        2.06      1.04 o 
   3  14   6        6.21        6.81      1.29 o 
  -2  15   6        1.17        0.32      0.81 o 
  -1  15   6        7.82        3.78      0.86 o 
   0  15   6        5.17        4.90      0.93 o 
   1  15   6        0.14        0.78      0.83 o 
   2  15   6        3.78        3.98      1.39 o 
  -9   0   7       21.01       21.68      2.57 o 
  -7   0   7       28.49       24.68      1.57 o 
  -5   0   7      576.83      541.16      7.04 o 
  -3   0   7        7.43        8.40      0.63 o 
  -1   0   7     3885.77     4199.50     54.68 o 
   1   0   7      829.43      890.73      9.19 o 
   3   0   7      394.10      482.03      6.11 o 
   5   0   7     1830.75     1933.37     19.92 o 
   7   0   7        0.21        0.85      0.75 o 
  -9   1   7        6.05        5.51      1.23 o 
  -8   1   7       64.58       63.98      1.78 o 
  -7   1   7       18.07       17.92      1.00 o 
  -6   1   7      402.56      370.65      4.08 o 
  -5   1   7      442.66      434.30      4.26 o 
  -4   1   7       42.94       48.38      1.29 o 
  -3   1   7      675.83      687.90      5.39 o 
  -2   1   7       24.52       30.41      0.83 o 
  -1   1   7     1086.39     1210.90      9.92 o 
   0   1   7        4.07        9.15      0.44 o 
   1   1   7       14.76       12.23      0.61 o 
   2   1   7      526.17      622.21      5.87 o 
   3   1   7      124.24      122.67      2.58 o 
   4   1   7      438.39      435.06      3.84 o 
   5   1   7       10.09        7.44      0.65 o 
   6   1   7      166.34      164.82      2.38 o 
   7   1   7        0.14        0.10      0.59 o 
   8   1   7       56.10       73.09      2.01 o 
  -9   2   7        3.34        2.43      0.68 o 
  -8   2   7       79.74       70.39      2.20 o 
  -7   2   7      268.01      277.11      3.75 o 
  -6   2   7       41.39       38.34      1.29 o 
  -5   2   7        5.72       11.01      0.72 o 
  -4   2   7       35.20       31.46      0.91 o 
  -3   2   7      120.37      130.93      1.65 o 
  -2   2   7       16.30       10.05      0.61 o 
  -1   2   7       25.10       24.76      0.76 o 
   0   2   7      549.67      594.02      5.37 o 
   1   2   7        6.72        4.56      0.41 o 
   2   2   7        0.81        0.41      0.31 o 
   3   2   7      119.77      106.43      1.75 o 
   4   2   7       26.71       23.01      1.04 o 
   5   2   7      291.46      292.09      3.40 o 
   6   2   7        6.16        6.87      0.68 o 
   7   2   7        8.20        7.79      0.76 o 
   8   2   7        9.14       11.42      0.88 o 
  -8   3   7       14.11       17.75      1.38 o 
  -7   3   7       27.51       34.05      1.28 o 
  -6   3   7       75.97       69.20      1.65 o 
  -5   3   7      749.55      772.95      6.68 o 
  -4   3   7        1.31       -0.21      0.30 o 
  -3   3   7        1.21        1.28      0.29 o 
  -2   3   7        0.12       -0.03      0.18 o 
  -1   3   7        1.20        2.38      0.36 o 
   0   3   7       14.95       17.80      0.57 o 
   1   3   7      306.02      342.34      3.24 o 
   2   3   7        2.11        1.06      0.36 o 
   3   3   7        3.17        2.02      0.43 o 
   4   3   7       96.81       95.05      1.80 o 
   5   3   7        7.90        6.19      0.69 o 
   6   3   7        0.01       -0.20      0.42 o 
   7   3   7        4.89        5.88      0.70 o 
   8   3   7       20.79       23.59      1.50 o 
  -8   4   7       58.57       66.90      2.19 o 
  -7   4   7       20.99       22.78      1.32 o 
  -6   4   7     1667.02     1710.87     12.83 o 
  -5   4   7       65.40       57.61      1.40 o 
  -4   4   7     1167.93     1202.94      9.02 o 
  -3   4   7       87.34       97.46      2.34 o 
  -2   4   7       40.84       30.33      1.55 o 
  -1   4   7      386.86      385.08      3.00 o 
   0   4   7       90.61       81.81      1.40 o 
   1   4   7       16.69       17.58      0.68 o 
   2   4   7       48.22       41.52      1.31 o 
   3   4   7       60.10       58.65      1.33 o 
   4   4   7        0.55        1.75      0.93 o 
   5   4   7       47.59       47.73      1.40 o 
   6   4   7       14.21       12.71      0.92 o 
   7   4   7        1.69        3.42      0.61 o 
   8   4   7        1.34        1.47      0.54 o 
  -8   5   7       49.45       51.50      1.98 o 
  -7   5   7      106.62      106.97      3.14 o 
  -6   5   7      129.72      142.81      2.38 o 
  -5   5   7       96.10       99.30      1.80 o 
  -4   5   7        9.34        9.83      0.81 o 
  -3   5   7        0.27       -0.19      0.34 o 
  -2   5   7      415.66      419.97      4.51 o 
  -1   5   7      110.83       98.42      1.26 o 
   0   5   7      127.05      117.66      1.44 o 
   1   5   7      401.27      409.47      4.08 o 
   2   5   7       40.70       54.02      1.21 o 
   3   5   7       75.94       69.86      2.25 o 
   4   5   7       40.68       39.78      1.35 o 
   5   5   7        8.04        8.46      0.75 o 
   6   5   7        0.00        0.01      0.48 o 
   7   5   7        2.41        2.42      0.64 o 
   8   5   7       20.54       21.31      1.12 o 
  -8   6   7        3.85        2.85      0.69 o 
  -7   6   7       34.06       32.50      1.54 o 
  -6   6   7       19.89       19.89      1.20 o 
  -5   6   7      175.02      171.49      2.99 o 
  -4   6   7       93.43       95.74      2.06 o 
  -3   6   7        0.71        0.43      0.39 o 
  -2   6   7      344.74      364.44      3.57 o 
  -1   6   7      153.62      172.30      1.85 o 
   0   6   7       41.17       44.01      0.91 o 
   1   6   7      562.45      552.00      4.76 o 
   2   6   7       41.82       41.88      1.10 o 
   3   6   7       57.77       52.81      1.48 o 
   4   6   7      117.44      125.55      2.14 o 
   5   6   7      213.26      197.39      2.88 o 
   6   6   7       10.68       11.73      0.90 o 
   7   6   7       26.24       24.53      1.23 o 
   8   6   7        5.64        7.67      0.80 o 
  -8   7   7        6.80        7.34      0.97 o 
  -7   7   7      274.93      264.77      6.07 o 
  -6   7   7      155.67      155.86      3.58 o 
  -5   7   7        0.59        1.36      0.55 o 
  -4   7   7        3.57        3.79      0.87 o 
  -3   7   7       41.16       36.33      1.22 o 
  -2   7   7       21.72       25.46      1.17 o 
  -1   7   7       13.79       11.72      0.56 o 
   0   7   7       58.65       62.41      1.11 o 
   1   7   7       57.17       63.44      1.16 o 
   2   7   7        0.03        0.14      0.36 o 
   3   7   7       41.61       36.57      1.13 o 
   4   7   7       42.20       36.96      1.26 o 
   5   7   7        6.98        7.16      0.74 o 
   6   7   7       13.28       11.71      0.91 o 
   7   7   7        6.40        5.90      0.80 o 
  -7   8   7      100.70      105.37      3.39 o 
  -6   8   7       24.33       21.24      1.65 o 
  -5   8   7        2.88        2.42      0.59 o 
  -4   8   7      126.87      114.03      2.30 o 
  -3   8   7        7.53        7.29      0.59 o 
  -2   8   7       20.24       22.45      0.87 o 
  -1   8   7        3.18        2.59      0.39 o 
   0   8   7       39.76       40.86      1.09 o 
   1   8   7       73.43       62.93      1.19 o 
   2   8   7       21.51       19.93      0.87 o 
   3   8   7       56.05       54.23      1.34 o 
   4   8   7       36.39       36.80      1.21 o 
   5   8   7        0.01        0.52      0.47 o 
   6   8   7       28.26       24.94      1.18 o 
   7   8   7        0.92        1.81      0.60 o 
  -7   9   7       63.22       59.66      2.59 o 
  -6   9   7        2.63        3.06      0.93 o 
  -5   9   7      157.11      138.30      3.57 o 
  -4   9   7       42.75       39.96      1.90 o 
  -3   9   7      208.83      210.56      3.21 o 
  -2   9   7      204.38      211.29      2.69 o 
  -1   9   7       84.41       85.25      1.65 o 
   0   9   7      280.97      274.61      3.15 o 
   1   9   7      237.79      230.73      3.67 o 
   2   9   7        0.02        0.06      0.39 o 
   3   9   7       65.24       62.42      1.65 o 
   4   9   7       67.73       61.22      1.54 o 
   5   9   7        4.46        2.41      0.57 o 
   6   9   7       57.91       46.08      1.52 o 
   7   9   7       18.23       21.64      1.20 o 
  -6  10   7        3.38        2.24      0.87 o 
  -5  10   7        0.76        1.71      0.77 o 
  -4  10   7        0.62        1.04      0.71 o 
  -3  10   7        8.15        8.32      1.06 o 
  -2  10   7      271.86      279.16      3.28 o 
  -1  10   7      115.45      113.80      1.99 o 
   0  10   7      101.94       99.58      1.85 o 
   1  10   7      554.28      574.02      5.36 o 
   2  10   7       48.98       46.06      1.54 o 
   3  10   7       37.89       30.49      1.34 o 
   4  10   7       59.49       52.80      1.77 o 
   5  10   7       26.57       24.15      1.70 o 
   6  10   7        0.67       -0.20      0.93 o 
  -6  11   7        3.35        3.90      0.93 o 
  -5  11   7       39.97       37.89      2.05 o 
  -4  11   7      126.36      134.59      3.52 o 
  -3  11   7       46.86       46.62      2.04 o 
  -2  11   7       76.45       87.08      1.79 o 
  -1  11   7        8.03        8.79      0.74 o 
   0  11   7      118.27      124.79      2.13 o 
   1  11   7      175.89      167.76      2.53 o 
   2  11   7        1.59        0.53      0.85 o 
   3  11   7       63.77       49.57      2.30 o 
   4  11   7        0.38        0.03      1.44 o 
   5  11   7        9.06        9.80      1.48 o 
  -5  12   7       33.47       37.09      3.02 o 
  -4  12   7      110.54      114.68      4.93 o 
  -3  12   7       26.67       25.62      2.55 o 
  -2  12   7        0.52       -0.70      0.59 o 
  -1  12   7       87.64       90.40      3.01 o 
   0  12   7       12.60       11.37      1.03 o 
   1  12   7       58.74       65.64      2.03 o 
   2  12   7        1.63        1.75      0.96 o 
   3  12   7       28.89       34.71      2.11 o 
   4  12   7        9.35       11.97      2.21 o 
   5  12   7        8.61        9.36      3.11 o 
  -4  13   7       11.66       10.22      1.99 o 
  -3  13   7        0.00       -0.80      1.21 o 
  -2  13   7        0.15       -0.42      0.72 o 
  -1  13   7        9.26        5.33      0.89 o 
   0  13   7      172.21      169.78      3.71 o 
   1  13   7        7.85        8.21      0.99 o 
   2  13   7        7.82        6.81      1.23 o 
   3  13   7       28.56       19.85      1.69 o 
   4  13   7        0.16        0.86      1.32 o 
  -3  14   7       23.24       22.61      2.59 o 
  -2  14   7        0.16        0.06      1.01 o 
  -1  14   7       27.87       30.32      1.55 o 
   0  14   7       12.13       13.72      1.18 o 
   1  14   7       36.02       29.41      2.19 o 
   2  14   7       46.63       43.16      2.29 o 
   3  14   7        9.32        6.61      1.58 o 
  -1  15   7       17.58       21.50      2.53 o 
   0  15   7        0.60        0.24      0.68 o 
   1  15   7       22.22       24.86      4.78 o 
  -8   0   8        7.96        6.66      1.61 o 
  -6   0   8       37.76       36.82      1.78 o 
  -4   0   8      164.61      169.11      3.02 o 
  -2   0   8      190.51      189.19      4.97 o 
   0   0   8       82.92       85.96      1.53 o 
   2   0   8      136.81      129.25      2.48 o 
   4   0   8        6.42        6.11      0.94 o 
   6   0   8       47.31       44.11      2.01 o 
   8   0   8       10.57       13.68      1.51 o 
  -8   1   8       23.02       22.53      1.79 o 
  -7   1   8       32.45       31.96      1.86 o 
  -6   1   8      363.40      353.31      7.13 o 
  -5   1   8      581.41      579.33      5.25 o 
  -4   1   8      566.04      570.57      6.23 o 
  -3   1   8       50.98       59.76      1.56 o 
  -2   1   8      502.80      538.13      8.01 o 
  -1   1   8      680.02      743.22     14.66 o 
   0   1   8     1840.97     1907.10     18.92 o 
   1   1   8      319.78      307.22      3.40 o 
   2   1   8        7.51        3.02      0.51 o 
   3   1   8       95.04       93.13      1.59 o 
   4   1   8       89.10       83.87      1.65 o 
   5   1   8      237.13      223.60      3.02 o 
   6   1   8        5.73        5.62      0.70 o 
   7   1   8       62.17       65.37      1.82 o 
   8   1   8        0.00        0.54      0.50 o 
  -8   2   8        5.53        3.52      0.92 o 
  -7   2   8        3.48        3.29      0.71 o 
  -6   2   8        0.26        2.51      2.09 o 
  -5   2   8     1016.87     1033.63      9.78 o 
  -4   2   8      220.51      231.39      2.90 o 
  -3   2   8     1823.06     1907.16     13.18 o 
  -2   2   8       17.20       11.49      0.97 o 
  -1   2   8        5.07        5.97      0.45 o 
   0   2   8       70.09       65.54      1.90 o 
   1   2   8       25.43       15.47      0.73 o 
   2   2   8      264.49      244.87      4.08 o 
   3   2   8       81.10       72.37      1.49 o 
   4   2   8        0.01       -0.13      0.41 o 
   5   2   8        0.05        0.16      0.45 o 
   6   2   8       40.82       40.70      1.26 o 
   7   2   8       34.32       34.57      1.25 o 
   8   2   8        0.08        0.63      0.49 o 
  -8   3   8       42.73       50.30      3.20 o 
  -7   3   8        0.05       -0.20      0.47 o 
  -6   3   8        2.87        2.17      0.65 o 
  -5   3   8      125.01      105.04      2.26 o 
  -4   3   8      315.18      306.44      3.94 o 
  -3   3   8      118.66      117.94      2.13 o 
  -2   3   8       43.25       41.78      1.14 o 
  -1   3   8      825.31      864.44      7.66 o 
   0   3   8      784.28      825.16      7.20 o 
   1   3   8        0.36        0.45      0.33 o 
   2   3   8      400.30      405.23      3.93 o 
   3   3   8      101.91      100.79      1.78 o 
   4   3   8       45.65       36.59      1.19 o 
   5   3   8        0.03        0.48      0.52 o 
   6   3   8       37.11       37.06      1.21 o 
   7   3   8       20.20       20.82      1.05 o 
   8   3   8        1.88        2.38      0.63 o 
  -8   4   8        3.26        3.91      2.06 o 
  -7   4   8       77.80       71.93      2.16 o 
  -6   4   8       11.87       11.00      0.99 o 
  -5   4   8      270.61      270.23      3.89 o 
  -4   4   8       64.85       60.48      2.18 o 
  -3   4   8      450.04      495.18      5.65 o 
  -2   4   8      114.58       99.23      1.84 o 
  -1   4   8      359.72      343.01      3.84 o 
   0   4   8       99.55      108.33      1.52 o 
   1   4   8       81.86       65.69      1.27 o 
   2   4   8       65.56       76.15      1.49 o 
   3   4   8       47.98       46.70      1.24 o 
   4   4   8       69.80       69.44      1.63 o 
   5   4   8      121.51      118.75      2.22 o 
   6   4   8       67.07       67.79      1.78 o 
   7   4   8       32.95       29.86      1.18 o 
   8   4   8        0.02        0.46      0.46 o 
  -8   5   8       12.46       20.44      1.39 o 
  -7   5   8        0.31        1.33      0.61 o 
  -6   5   8       79.48       69.94      2.03 o 
  -5   5   8       74.71       58.13      1.75 o 
  -4   5   8       20.61       16.02      0.96 o 
  -3   5   8        1.71        3.02      0.55 o 
  -2   5   8      149.45      146.57      2.49 o 
  -1   5   8        0.07        0.19      0.21 o 
   0   5   8      216.12      207.13      2.10 o 
   1   5   8       44.72       43.35      1.09 o 
   2   5   8        2.23        1.65      0.44 o 
   3   5   8        6.47        4.92      0.59 o 
   4   5   8      855.73      869.62      7.44 o 
   5   5   8       35.53       35.15      1.31 o 
   6   5   8        1.87        0.70      0.52 o 
   7   5   8        0.04        0.36      0.52 o 
  -8   6   8        0.97       -0.41      0.50 o 
  -7   6   8        5.53        3.36      0.76 o 
  -6   6   8       65.90       59.98      2.23 o 
  -5   6   8       16.71       18.36      1.09 o 
  -4   6   8       18.04       18.03      1.02 o 
  -3   6   8      139.31      134.83      2.38 o 
  -2   6   8       23.44       21.08      0.97 o 
  -1   6   8       42.01       37.77      0.85 o 
   0   6   8       12.73       11.85      0.57 o 
   1   6   8        4.54        5.90      0.53 o 
   2   6   8        4.52        7.36      0.61 o 
   3   6   8       33.74       28.43      1.05 o 
   4   6   8       28.68       24.56      1.07 o 
   5   6   8        6.50        5.67      0.72 o 
   6   6   8        2.00        2.48      0.62 o 
   7   6   8        0.01        0.39      0.51 o 
  -7   7   8        0.20       -0.53      0.71 o 
  -6   7   8       46.86       49.27      1.77 o 
  -5   7   8      103.10      106.19      2.38 o 
  -4   7   8       54.63       59.23      1.69 o 
  -3   7   8        0.01       -0.07      0.40 o 
  -2   7   8        2.51        1.39      0.44 o 
  -1   7   8      181.06      182.58      2.03 o 
   0   7   8        2.07        1.16      0.36 o 
   1   7   8      169.05      158.69      2.18 o 
   2   7   8       81.91       74.11      1.54 o 
   3   7   8       17.69       13.68      0.82 o 
   4   7   8       33.28       30.08      1.78 o 
   5   7   8      210.18      192.96      3.41 o 
   6   7   8       59.31       56.85      1.69 o 
   7   7   8        7.88        5.32      0.77 o 
  -7   8   8        4.98        5.25      1.04 o 
  -6   8   8      100.80       99.18      3.16 o 
  -5   8   8       11.13        7.82      0.92 o 
  -4   8   8        4.65        6.41      0.73 o 
  -3   8   8        0.97        1.89      0.52 o 
  -2   8   8       50.75       53.66      1.32 o 
  -1   8   8      354.61      357.70      3.23 o 
   0   8   8      511.95      535.25      4.32 o 
   1   8   8     1215.09     1250.34      9.46 o 
   2   8   8       26.08       24.47      0.99 o 
   3   8   8       12.22       13.02      0.87 o 
   4   8   8        6.82        7.09      0.73 o 
   5   8   8       19.66       18.82      1.05 o 
   6   8   8        4.19        2.78      0.64 o 
   7   8   8       32.64       34.86      1.42 o 
  -7   9   8       42.25       46.37      2.35 o 
  -6   9   8      157.44      156.23      7.46 o 
  -5   9   8        2.38        3.22      1.35 o 
  -4   9   8      401.50      402.60      6.44 o 
  -3   9   8        0.00        0.24      0.71 o 
  -2   9   8       26.11       25.77      1.24 o 
  -1   9   8      729.57      785.95      6.64 o 
   0   9   8      364.15      363.71      3.85 o 
   1   9   8      231.18      227.08      2.52 o 
   2   9   8      347.56      324.64      3.58 o 
   3   9   8      309.88      300.54      3.54 o 
   4   9   8        0.01        0.45      0.48 o 
   5   9   8        2.23        2.32      0.60 o 
   6   9   8        0.19        1.62      0.58 o 
  -6  10   8        2.24        2.78      0.91 o 
  -5  10   8       15.13       12.89      1.39 o 
  -4  10   8       52.63       53.88      2.28 o 
  -3  10   8      301.91      285.68      5.15 o 
  -2  10   8       19.06       18.62      1.55 o 
  -1  10   8       29.58       32.40      1.15 o 
   0  10   8      129.21      133.25      2.18 o 
   1  10   8      194.31      201.84      3.51 o 
   2  10   8        7.57       10.36      0.90 o 
   3  10   8        8.26        9.72      0.93 o 
   4  10   8        1.05        2.74      0.72 o 
   5  10   8        2.93        3.66      0.84 o 
   6  10   8        8.52       10.69      1.11 o 
  -6  11   8        1.43        0.65      0.74 o 
  -5  11   8       57.58       59.40      2.50 o 
  -4  11   8        0.46        1.00      0.76 o 
  -3  11   8       10.96       11.22      1.23 o 
  -2  11   8      140.96      140.18      2.77 o 
  -1  11   8      100.03      107.41      2.39 o 
   0  11   8       48.00       49.11      1.40 o 
   1  11   8        1.14        1.51      0.55 o 
   2  11   8      135.26      128.97      3.44 o 
   3  11   8       35.57       38.40      2.11 o 
   4  11   8       18.35       15.28      1.61 o 
   5  11   8       11.89       10.77      1.51 o 
  -5  12   8        0.16        1.11      1.15 o 
  -4  12   8        1.72        1.41      1.29 o 
  -3  12   8       12.88       12.97      1.99 o 
  -2  12   8       52.60       57.24      3.44 o 
  -1  12   8       10.01        8.83      1.25 o 
   0  12   8      109.33      101.87      2.47 o 
   1  12   8       11.15        9.24      0.99 o 
   2  12   8       24.06       23.26      2.71 o 
   3  12   8       95.84       87.85      3.08 o 
   4  12   8        3.93        3.36      1.06 o 
  -4  13   8        0.00        2.51      1.29 o 
  -3  13   8        0.22       -0.42      1.05 o 
  -2  13   8       17.17       14.86      2.09 o 
  -1  13   8       17.04       19.19      1.66 o 
   0  13   8       21.30       24.48      1.81 o 
   1  13   8        0.05        0.52      0.70 o 
   2  13   8        9.44        8.59      1.38 o 
   3  13   8        6.20        7.24      1.50 o 
  -3  14   8        2.72        0.91      1.17 o 
  -2  14   8        0.77       -0.40      1.05 o 
  -1  14   8        0.38        1.18      1.88 o 
   0  14   8       65.75       79.03      3.02 o 
   1  14   8       13.00        9.86      1.42 o 
   2  14   8        2.69        1.37      1.83 o 
  -7   0   9      178.23      159.67      5.87 o 
  -5   0   9     3356.93     3463.20     48.13 o 
  -3   0   9      637.35      608.44     11.40 o 
  -1   0   9      788.20      789.63     13.21 o 
   1   0   9      832.49      874.97      9.37 o 
   3   0   9      226.71      236.97      3.96 o 
   5   0   9        3.35        4.25      0.92 o 
   7   0   9       40.64       46.77      2.23 o 
  -8   1   9       12.11       11.38      1.41 o 
  -7   1   9       49.91       54.65      2.43 o 
  -6   1   9       52.38       53.49      4.09 o 
  -5   1   9      824.21      901.58     11.36 o 
  -4   1   9        2.50        1.42      0.77 o 
  -3   1   9      268.44      248.63      4.47 o 
  -2   1   9      316.08      318.38      3.44 o 
  -1   1   9       26.47       31.65      1.48 o 
   0   1   9     1079.71     1130.95     12.39 o 
   1   1   9      245.10      262.42      3.71 o 
   2   1   9      132.34      136.24      2.24 o 
   3   1   9        2.61        2.74      0.52 o 
   4   1   9      119.31      114.80      2.00 o 
   5   1   9      146.96      145.91      4.43 o 
   6   1   9        0.03        0.57      0.48 o 
   7   1   9        4.35        3.97      0.68 o 
   8   1   9       10.76       16.03      1.14 o 
  -8   2   9       38.19       44.70      2.33 o 
  -7   2   9       17.39       21.11      1.69 o 
  -6   2   9        2.82        4.21      1.14 o 
  -5   2   9        1.51        3.94      0.93 o 
  -4   2   9       27.38       25.60      1.50 o 
  -3   2   9      117.63      132.18      2.18 o 
  -2   2   9       87.98       84.74      1.57 o 
  -1   2   9      225.82      214.53      3.82 o 
   0   2   9       44.33       49.27      1.80 o 
   1   2   9       66.10       57.74      1.33 o 
   2   2   9       81.66       68.89      1.78 o 
   3   2   9       83.88       84.12      2.15 o 
   4   2   9        2.28        1.61      0.47 o 
   5   2   9       72.97       73.18      1.58 o 
   6   2   9       14.42       14.40      0.97 o 
   7   2   9       19.39       23.45      1.20 o 
  -8   3   9       47.84       56.55      2.80 o 
  -7   3   9        3.67        2.65      1.78 o 
  -6   3   9        0.00       -0.16      0.63 o 
  -5   3   9      123.97      111.06      3.10 o 
  -4   3   9       25.76       23.29      1.10 o 
  -3   3   9      474.64      475.00     13.29 o 
  -2   3   9      261.73      268.25      3.32 o 
  -1   3   9       69.44       81.60      2.26 o 
   0   3   9        1.28        0.61      0.54 o 
   1   3   9      370.04      373.77      4.97 o 
   2   3   9        2.40        4.04      0.52 o 
   3   3   9       10.64       11.81      0.80 o 
   4   3   9       48.37       49.11      2.24 o 
   5   3   9      453.26      468.11      5.01 o 
   6   3   9       12.10       12.28      0.85 o 
   7   3   9       15.08       18.09      1.01 o 
  -8   4   9        7.32        8.08      2.36 o 
  -7   4   9       16.34       17.44      1.58 o 
  -6   4   9       59.05       58.70      2.40 o 
  -5   4   9        0.08       -0.68      0.65 o 
  -4   4   9        5.69        5.42      0.94 o 
  -3   4   9       13.47        9.27      0.85 o 
  -2   4   9      129.48      123.35      2.12 o 
  -1   4   9      130.35      124.94      2.08 o 
   0   4   9      333.89      332.20      3.57 o 
   1   4   9        3.81        3.73      0.47 o 
   2   4   9        3.38        4.59      0.56 o 
   3   4   9       86.35       96.41      1.84 o 
   4   4   9        0.41        0.56      0.52 o 
   5   4   9       40.88       41.96      1.43 o 
   6   4   9       10.14        6.84      0.80 o 
   7   4   9        9.19        9.03      0.78 o 
  -8   5   9        1.62        3.67      0.93 o 
  -7   5   9      169.70      173.74      4.36 o 
  -6   5   9        8.61       12.32      1.33 o 
  -5   5   9      286.32      271.34      4.02 o 
  -4   5   9      169.55      159.16      3.93 o 
  -3   5   9      120.36      118.66      4.93 o 
  -2   5   9       85.03       73.10      1.66 o 
  -1   5   9      106.37       97.48      2.95 o 
   0   5   9       26.13       25.02      0.82 o 
   1   5   9        0.16       -0.03      0.34 o 
   2   5   9       51.12       40.19      1.46 o 
   3   5   9       11.94       15.49      0.87 o 
   4   5   9        0.07        0.32      0.50 o 
   5   5   9       13.71       16.67      1.01 o 
   6   5   9       27.96       28.62      1.36 o 
   7   5   9        1.10        0.91      0.46 o 
  -7   6   9       27.09       26.83      1.81 o 
  -6   6   9       13.19       12.09      1.05 o 
  -5   6   9        2.97        1.18      0.56 o 
  -4   6   9        0.41        0.67      0.50 o 
  -3   6   9      436.32      438.63      7.61 o 
  -2   6   9       28.07       28.53      1.13 o 
  -1   6   9      395.62      398.68      4.96 o 
   0   6   9       13.60       15.25      0.65 o 
   1   6   9       30.84       35.93      1.29 o 
   2   6   9      487.14      480.78      4.67 o 
   3   6   9       31.08       28.23      1.10 o 
   4   6   9       50.30       50.13      1.47 o 
   5   6   9        7.81        6.26      0.77 o 
   6   6   9       70.19       70.67      1.90 o 
   7   6   9        9.56       11.44      1.15 o 
  -7   7   9       38.96       51.12      2.79 o 
  -6   7   9       91.93       91.22      3.61 o 
  -5   7   9       37.69       30.96      1.40 o 
  -4   7   9       72.72       56.98      2.15 o 
  -3   7   9      327.00      323.12      6.33 o 
  -2   7   9        2.12        2.60      0.76 o 
  -1   7   9      530.80      526.24      5.31 o 
   0   7   9        5.21        5.13      0.63 o 
   1   7   9      618.52      618.51      5.49 o 
   2   7   9        0.19       -0.08      0.56 o 
   3   7   9        7.55        5.70      0.65 o 
   4   7   9      103.65      103.44      2.31 o 
   5   7   9       33.44       28.08      1.24 o 
   6   7   9        1.04        1.62      0.60 o 
  -7   8   9       14.06        8.55      1.85 o 
  -6   8   9        5.10        5.94      1.08 o 
  -5   8   9      166.68      164.65      3.96 o 
  -4   8   9      199.76      176.80      3.82 o 
  -3   8   9       32.77       32.34      1.32 o 
  -2   8   9       80.98       80.99      1.65 o 
  -1   8   9      301.57      309.84      3.49 o 
   0   8   9      301.06      315.46      3.54 o 
   1   8   9       64.58       66.21      1.49 o 
   2   8   9       75.64       74.73      1.62 o 
   3   8   9        0.01        0.30      0.46 o 
   4   8   9        7.08       11.05      0.85 o 
   5   8   9       58.81       62.14      1.71 o 
   6   8   9        0.00       -0.02      0.51 o 
  -6   9   9       70.10       75.56      3.55 o 
  -5   9   9        0.12       -0.24      0.76 o 
  -4   9   9        9.89       13.74      1.34 o 
  -3   9   9      107.82       96.62      2.81 o 
  -2   9   9       12.26       13.96      1.43 o 
  -1   9   9       29.75       30.45      1.39 o 
   0   9   9      198.88      187.46      3.19 o 
   1   9   9       91.49       85.53      2.08 o 
   2   9   9       22.88       19.87      0.94 o 
   3   9   9        0.52        0.96      0.46 o 
   4   9   9      261.62      263.72      3.50 o 
   5   9   9       19.67       17.86      1.06 o 
   6   9   9        4.45        6.18      1.06 o 
  -6  10   9       34.36       32.11      3.80 o 
  -5  10   9        0.28       -0.62      0.69 o 
  -4  10   9       10.24        9.01      1.22 o 
  -3  10   9       34.76       34.98      3.51 o 
  -2  10   9        0.87        1.36      0.94 o 
  -1  10   9       77.37       72.73      2.03 o 
   0  10   9       65.87       67.50      2.92 o 
   1  10   9      161.78      164.52      3.73 o 
   2  10   9        3.84        5.06      0.78 o 
   3  10   9        7.52        7.53      0.90 o 
   4  10   9       12.76       14.37      1.65 o 
   5  10   9       64.99       59.80      2.38 o 
  -5  11   9        0.07        0.26      0.75 o 
  -4  11   9       62.42       60.75      2.48 o 
  -3  11   9        3.20        1.28      1.31 o 
  -2  11   9        0.07        0.12      0.57 o 
  -1  11   9       92.22       93.40      2.40 o 
   0  11   9       72.29       74.05      2.07 o 
   1  11   9       20.28       18.15      1.43 o 
   2  11   9        2.76        0.89      0.61 o 
   3  11   9        0.64        1.23      1.18 o 
   4  11   9      149.03      148.54      4.14 o 
  -4  12   9       37.50       37.61      3.00 o 
  -3  12   9        1.99        0.86      1.17 o 
  -2  12   9        1.28        1.23      1.15 o 
  -1  12   9       13.63       11.48      1.39 o 
   0  12   9       81.05       77.67      5.16 o 
   1  12   9        1.12       -0.24      1.37 o 
   2  12   9        5.39        6.30      2.01 o 
   3  12   9        1.93        2.71      1.08 o 
   4  12   9        0.01       -0.16      0.92 o 
  -3  13   9       15.95       17.82      2.27 o 
  -2  13   9       40.61       42.92      3.10 o 
  -1  13   9       20.68       23.98      1.81 o 
   0  13   9        2.09        1.35      1.04 o 
   1  13   9        1.60        1.15      1.65 o 
   2  13   9        1.86        1.11      1.55 o 
   3  13   9        8.73       16.57      2.69 o 
  -1  14   9        0.00       -1.21      0.93 o 
   0  14   9       16.36       15.67      1.63 o 
   1  14   9        3.13        0.74      1.53 o 
  -8   0  10      314.30      379.05     10.34 o 
  -6   0  10       26.73       29.20      2.55 o 
  -4   0  10     1486.05     1533.71     23.93 o 
  -2   0  10       32.28       31.39      2.21 o 
   0   0  10       70.24       65.50      3.08 o 
   2   0  10       51.03       49.38      1.62 o 
   4   0  10        4.90        4.74      0.87 o 
   6   0  10        0.54        1.06      0.81 o 
  -8   1  10       27.89       39.97      2.26 o 
  -7   1  10        5.53        5.52      1.22 o 
  -6   1  10       43.14       39.35      2.73 o 
  -5   1  10        3.83        3.83      0.98 o 
  -4   1  10       10.57       10.80      1.26 o 
  -3   1  10      152.61      157.50      3.57 o 
  -2   1  10       99.01       85.48      4.37 o 
  -1   1  10      268.26      268.60      4.61 o 
   0   1  10      230.68      227.96      5.29 o 
   1   1  10       34.71       33.76      1.07 o 
   2   1  10       57.39       59.87      1.28 o 
   3   1  10        1.61        0.57      0.42 o 
   4   1  10        0.96        0.68      0.42 o 
   5   1  10        0.00       -0.12      0.48 o 
   6   1  10       10.06       10.93      0.91 o 
   7   1  10        2.31        1.95      0.63 o 
  -8   2  10        0.22        1.08      0.67 o 
  -7   2  10        0.01       -0.44      1.09 o 
  -6   2  10       58.09       62.73      2.58 o 
  -5   2  10       29.17       24.02      2.37 o 
  -4   2  10     1558.93     1541.38     17.01 o 
  -3   2  10        0.63        0.71      0.61 o 
  -2   2  10       20.41       19.85      1.30 o 
  -1   2  10       62.46       53.41      1.95 o 
   0   2  10      362.17      372.81      5.64 o 
   1   2  10        3.79        3.82      0.55 o 
   2   2  10        1.13        1.78      0.62 o 
   3   2  10        1.57        1.44      0.54 o 
   4   2  10       32.22       29.57      1.10 o 
   5   2  10        0.02       -0.19      0.50 o 
   6   2  10        3.63        2.49      0.64 o 
   7   2  10        2.92        1.45      0.60 o 
  -7   3  10       29.52       28.52      1.91 o 
  -6   3  10       92.80       90.26      3.07 o 
  -5   3  10      160.76      146.74      4.48 o 
  -4   3  10       42.35       47.86      2.08 o 
  -3   3  10       67.64       68.95      2.31 o 
  -2   3  10       16.35       18.00      1.30 o 
  -1   3  10      617.60      630.79      8.15 o 
   0   3  10       19.82       17.39      3.45 o 
   1   3  10      428.97      431.46      6.22 o 
   2   3  10       15.09       15.02      0.89 o 
   3   3  10       21.07       21.83      1.10 o 
   4   3  10       33.65       29.49      1.19 o 
   5   3  10        6.26        6.57      0.66 o 
   6   3  10        8.86        8.87      0.77 o 
   7   3  10        0.43        1.04      0.53 o 
  -7   4  10        7.92       12.63      1.58 o 
  -6   4  10        9.01       10.18      1.29 o 
  -5   4  10       18.39       12.13      1.98 o 
  -4   4  10       41.13       42.51      1.94 o 
  -3   4  10        4.41        3.96      0.83 o 
  -2   4  10      266.42      249.40      6.13 o 
  -1   4  10       40.73       43.11      1.26 o 
   0   4  10       69.43       65.50      2.14 o 
   1   4  10      275.79      255.20      4.46 o 
   2   4  10       34.89       32.30      1.15 o 
   3   4  10        0.60        0.88      0.55 o 
   4   4  10       15.58       17.13      0.98 o 
   5   4  10        7.84        6.23      0.75 o 
   6   4  10       19.44       18.10      0.98 o 
   7   4  10       15.17       15.34      0.97 o 
  -7   5  10        0.01       -0.56      0.54 o 
  -6   5  10       35.26       33.59      1.94 o 
  -5   5  10       28.99       26.33      1.70 o 
  -4   5  10      116.22      112.06      3.09 o 
  -3   5  10       37.96       35.04      1.28 o 
  -2   5  10       20.02       16.59      0.94 o 
  -1   5  10      142.16      141.64      2.40 o 
   0   5  10      213.06      193.09      7.06 o 
   1   5  10      252.83      249.00      3.70 o 
   2   5  10      438.70      453.36      5.66 o 
   3   5  10        0.91       -0.01      0.53 o 
   4   5  10       21.21       21.90      1.07 o 
   5   5  10       15.22       18.58      1.08 o 
   6   5  10        3.27        1.74      0.61 o 
   7   5  10       35.19       36.93      1.52 o 
  -7   6  10       13.03       14.34      1.52 o 
  -6   6  10       60.24       58.45      3.33 o 
  -5   6  10        2.67        1.30      0.73 o 
  -4   6  10       11.24        6.81      1.00 o 
  -3   6  10        1.14        0.08      0.49 o 
  -2   6  10       22.61       18.43      1.00 o 
  -1   6  10      266.03      273.47      3.63 o 
   0   6  10      473.28      480.24      6.43 o 
   1   6  10      531.96      538.50      6.11 o 
   2   6  10      484.82      485.88      4.82 o 
   3   6  10      203.91      190.96      2.79 o 
   4   6  10        0.01       -0.14      0.49 o 
   5   6  10       29.49       30.51      1.29 o 
   6   6  10       11.57        8.66      0.92 o 
  -7   7  10        3.88        5.58      1.73 o 
  -6   7  10        1.24        1.93      0.85 o 
  -5   7  10       31.22       34.35      1.84 o 
  -4   7  10        4.12        6.44      0.79 o 
  -3   7  10      312.21      292.12      7.54 o 
  -2   7  10        5.24        3.85      0.65 o 
  -1   7  10      141.36      143.73      2.54 o 
   0   7  10      325.84      346.50      4.53 o 
   1   7  10      167.60      160.49      3.21 o 
   2   7  10       98.01       99.72      2.98 o 
   3   7  10       93.23       81.95      1.81 o 
   4   7  10       64.13       59.47      1.66 o 
   5   7  10      119.24      120.65      2.41 o 
   6   7  10       27.45       23.62      1.22 o 
  -6   8  10       25.65       25.84      2.67 o 
  -5   8  10       16.59       13.58      2.07 o 
  -4   8  10        3.27        3.90      0.94 o 
  -3   8  10       15.44       12.21      1.15 o 
  -2   8  10      177.91      155.23      2.75 o 
  -1   8  10        2.50        3.18      0.57 o 
   0   8  10      251.12      262.61      3.25 o 
   1   8  10        3.84        4.86      0.76 o 
   2   8  10       10.63       12.25      0.98 o 
   3   8  10       34.55       36.96      1.28 o 
   4   8  10        5.77        8.29      0.82 o 
   5   8  10       44.35       46.18      1.56 o 
   6   8  10        8.57        9.09      0.91 o 
  -6   9  10        2.38        1.71      1.17 o 
  -5   9  10       11.93       15.00      2.19 o 
  -4   9  10        4.10        2.84      0.98 o 
  -3   9  10       36.99       32.08      1.72 o 
  -2   9  10        8.93       11.66      1.37 o 
  -1   9  10        2.24        1.66      0.60 o 
   0   9  10       46.69       43.97      1.62 o 
   1   9  10       29.58       30.56      2.78 o 
   2   9  10        0.63        0.28      0.80 o 
   3   9  10        1.74        1.16      0.59 o 
   4   9  10       34.35       35.13      1.32 o 
   5   9  10        1.99        2.85      0.67 o 
  -5  10  10        4.45        5.64      1.11 o 
  -4  10  10        1.37        4.17      1.00 o 
  -3  10  10       26.33       23.76      3.19 o 
  -2  10  10       11.73        9.13      0.97 o 
  -1  10  10       20.89       20.41      1.24 o 
   0  10  10        0.11       -0.01      0.60 o 
   1  10  10        2.16        2.80      0.91 o 
   2  10  10        9.61        9.57      1.24 o 
   3  10  10       17.15       19.42      1.58 o 
   4  10  10       18.75       22.32      1.67 o 
  -4  11  10        1.10        1.95      0.85 o 
  -3  11  10       15.37       16.68      1.56 o 
  -2  11  10       10.61       11.58      2.06 o 
  -1  11  10       10.80        8.93      0.96 o 
   0  11  10       35.58       35.62      1.96 o 
   1  11  10        2.45        1.94      0.84 o 
   2  11  10        0.01       -0.92      0.62 o 
   3  11  10       17.37       12.09      2.33 o 
   4  11  10       51.55       50.80      4.06 o 
  -3  12  10       18.29       22.42      2.43 o 
  -2  12  10        1.98        3.76      1.35 o 
  -1  12  10       14.68       16.66      1.53 o 
   0  12  10        2.99        4.44      1.17 o 
   1  12  10       65.58       63.98      4.16 o 
   2  12  10        0.05        1.35      1.55 o 
   3  12  10        1.91        2.37      1.77 o 
  -2  13  10        4.97        5.29      1.53 o 
  -1  13  10       25.22       24.15      1.84 o 
   0  13  10       35.47       36.71      3.11 o 
   1  13  10        1.14       -0.54      1.45 o 
  -7   0  11        0.17        0.90      0.97 o 
  -5   0  11      289.37      273.54      7.74 o 
  -3   0  11       16.65       15.63      1.99 o 
  -1   0  11        3.18        4.06      1.29 o 
   1   0  11       55.51       54.16      2.96 o 
   3   0  11       39.72       49.42      2.54 o 
   5   0  11       32.99       35.55      1.83 o 
   7   0  11       52.17       55.87      4.74 o 
  -7   1  11       18.51       20.42      1.79 o 
  -6   1  11        6.59        5.64      1.08 o 
  -5   1  11      159.78      163.01      4.12 o 
  -4   1  11       57.35       56.47      2.32 o 
  -3   1  11       49.39       45.78      4.27 o 
  -2   1  11        2.85        0.84      0.90 o 
  -1   1  11      408.33      401.12      6.19 o 
   0   1  11      108.42      105.90      2.87 o 
   1   1  11       29.39       26.97      1.61 o 
   2   1  11       22.24       20.67      1.04 o 
   3   1  11        7.55       10.04      0.74 o 
   4   1  11        0.03        0.08      0.46 o 
   5   1  11        2.13        1.71      0.55 o 
   6   1  11       23.07       28.61      1.66 o 
   7   1  11        0.83        0.60      0.52 o 
  -7   2  11      149.97      162.82      4.47 o 
  -6   2  11       14.93       20.15      1.73 o 
  -5   2  11        5.97        6.05      1.10 o 
  -4   2  11      447.89      433.33      7.02 o 
  -3   2  11      161.15      150.24      3.63 o 
  -2   2  11      897.93      908.79     12.77 o 
  -1   2  11       15.95       14.72      1.24 o 
   0   2  11       22.09       19.75      1.40 o 
   1   2  11        0.64        0.08      0.56 o 
   2   2  11       47.46       40.37      1.83 o 
   3   2  11      145.31      136.92      2.16 o 
   4   2  11       21.02       23.73      1.07 o 
   5   2  11        3.26        2.34      0.59 o 
   6   2  11       15.23       19.21      1.12 o 
  -7   3  11        0.01       -0.68      0.51 o 
  -6   3  11        2.71        1.53      0.77 o 
  -5   3  11      380.07      357.80      9.31 o 
  -4   3  11      136.99      170.99      4.15 o 
  -3   3  11      200.30      200.61      4.23 o 
  -2   3  11      215.46      209.58      4.24 o 
  -1   3  11     1299.13     1293.40     14.44 o 
   0   3  11       46.50       39.05      2.66 o 
   1   3  11      193.25      198.34      4.01 o 
   2   3  11      198.37      208.25      4.18 o 
   3   3  11        9.81        8.97      1.13 o 
   4   3  11        9.55        7.32      0.86 o 
   5   3  11        9.91        9.45      0.82 o 
   6   3  11       56.71       61.66      1.76 o 
  -7   4  11       36.75       47.22      2.38 o 
  -6   4  11        0.18        0.71      0.70 o 
  -5   4  11      201.07      214.35      6.03 o 
  -4   4  11        2.38        0.00      0.67 o 
  -3   4  11       48.68       53.36      2.15 o 
  -2   4  11       28.08       21.10      1.45 o 
  -1   4  11       46.35       42.89      1.86 o 
   0   4  11       11.61       11.24      1.15 o 
   1   4  11        0.35        0.26      0.68 o 
   2   4  11       17.56       17.89      1.38 o 
   3   4  11       67.46       67.45      2.44 o 
   4   4  11       49.59       48.16      1.52 o 
   5   4  11        1.56        1.00      0.55 o 
   6   4  11        4.96        3.99      0.62 o 
  -7   5  11       42.95       49.72      2.44 o 
  -6   5  11        0.48       -0.05      0.61 o 
  -5   5  11      103.46       90.68      5.42 o 
  -4   5  11      249.38      214.36      4.55 o 
  -3   5  11       17.16       14.83      1.32 o 
  -2   5  11       68.15       58.55      2.17 o 
  -1   5  11      194.09      199.06      6.38 o 
   0   5  11      460.01      463.66      6.78 o 
   1   5  11        6.78        6.66      1.63 o 
   2   5  11      587.89      588.89      6.77 o 
   3   5  11        2.48        3.19      0.78 o 
   4   5  11        3.86        3.32      0.76 o 
   5   5  11       10.96       12.25      0.96 o 
   6   5  11        0.08        0.58      0.50 o 
  -6   6  11        8.80        8.12      1.20 o 
  -5   6  11        4.24        2.39      0.83 o 
  -4   6  11        0.61        2.79      0.82 o 
  -3   6  11      209.72      179.23      3.99 o 
  -2   6  11        0.09       -0.24      0.78 o 
  -1   6  11      167.98      158.64      4.00 o 
   0   6  11        0.52        0.29      0.65 o 
   1   6  11        4.33        3.19      0.74 o 
   2   6  11        0.09        0.91      0.58 o 
   3   6  11       21.50       22.73      1.47 o 
   4   6  11       48.27       44.91      1.76 o 
   5   6  11        2.00        3.06      0.99 o 
   6   6  11        2.43        3.08      0.68 o 
  -6   7  11        1.92        3.66      0.90 o 
  -5   7  11       17.44       16.34      1.51 o 
  -4   7  11       13.46       12.38      1.31 o 
  -3   7  11       62.36       66.76      2.39 o 
  -2   7  11       17.78       11.68      1.50 o 
  -1   7  11       13.60       13.13      1.18 o 
   0   7  11        0.67       -0.07      0.53 o 
   1   7  11      105.80      104.67      2.41 o 
   2   7  11        4.05        4.24      0.75 o 
   3   7  11        0.40        0.85      0.60 o 
   4   7  11        0.48        0.89      0.61 o 
   5   7  11       26.90       23.62      1.56 o 
  -6   8  11        0.12       -0.06      0.90 o 
  -5   8  11        2.82        4.16      1.39 o 
  -4   8  11        2.25        2.76      1.19 o 
  -3   8  11        4.53       10.06      1.83 o 
  -2   8  11       32.18       31.24      1.61 o 
  -1   8  11       26.87       22.71      1.04 o 
   0   8  11       11.51       12.68      1.03 o 
   1   8  11        0.09        0.06      0.52 o 
   2   8  11        2.26        3.33      0.69 o 
   3   8  11        6.12        6.73      0.89 o 
   4   8  11       21.83       17.93      1.75 o 
   5   8  11        8.65        8.12      0.98 o 
  -5   9  11       11.39       12.37      2.05 o 
  -4   9  11        5.05        6.50      1.59 o 
  -3   9  11        3.29        2.69      1.21 o 
  -2   9  11        7.69        7.41      1.33 o 
  -1   9  11        2.30        4.02      1.15 o 
   0   9  11       71.07       73.49      2.67 o 
   1   9  11        0.53       -0.25      0.73 o 
   2   9  11        5.73        2.79      0.93 o 
   3   9  11        2.40        4.40      1.02 o 
   4   9  11        2.10        1.71      0.93 o 
  -4  10  11       70.64       83.85      4.28 o 
  -3  10  11       45.18       48.13      3.28 o 
  -2  10  11       11.39       11.94      1.28 o 
  -1  10  11       21.84       20.50      1.26 o 
   0  10  11        1.83        0.79      0.83 o 
   1  10  11        4.40        3.53      0.96 o 
   2  10  11        7.47        9.00      1.25 o 
   3  10  11       51.57       57.35      2.50 o 
   4  10  11       17.98       21.70      2.96 o 
  -4  11  11        6.99        5.35      1.61 o 
  -3  11  11        0.25       -0.56      0.84 o 
  -2  11  11        0.92        0.91      0.75 o 
  -1  11  11        5.40        8.04      0.98 o 
   0  11  11       18.86       17.06      1.55 o 
   1  11  11        0.53        0.12      0.70 o 
   2  11  11        2.38        1.47      1.61 o 
   3  11  11       19.53       20.90      2.88 o 
  -2  12  11        0.20       -0.14      1.03 o 
  -1  12  11        0.11        1.01      1.08 o 
   0  12  11        2.74        4.43      1.89 o 
   1  12  11        0.99        4.51      1.77 o 
   2  12  11       46.90       52.65      4.06 o 
  -6   0  12       21.46       28.20      2.84 o 
  -4   0  12        9.72        6.27      1.61 o 
  -2   0  12      234.96      221.09      6.38 o 
   0   0  12      341.54      325.19      7.90 o 
   2   0  12      379.40      382.71      8.93 o 
   4   0  12        3.93        3.40      1.41 o 
   6   0  12       36.67       38.16      2.10 o 
  -7   1  12       61.06       76.42      3.14 o 
  -6   1  12       23.83       22.39      2.00 o 
  -5   1  12        8.65        4.81      1.15 o 
  -4   1  12       51.27       46.67      2.22 o 
  -3   1  12       13.01        9.96      1.26 o 
  -2   1  12        6.84        4.63      0.96 o 
  -1   1  12      116.41      121.76      3.26 o 
   0   1  12        1.95        1.60      0.77 o 
   1   1  12       12.70       13.25      1.77 o 
   2   1  12        4.30        5.81      1.15 o 
   3   1  12        0.09       -1.01      0.67 o 
   4   1  12       18.57       18.83      1.21 o 
   5   1  12        5.68        5.64      0.86 o 
   6   1  12        9.81       12.44      1.00 o 
  -7   2  12       33.84       41.03      2.33 o 
  -6   2  12       18.99       16.58      1.63 o 
  -5   2  12        8.15        5.74      1.83 o 
  -4   2  12      192.99      174.66      4.24 o 
  -3   2  12       93.16       88.75      3.54 o 
  -2   2  12       22.16       21.09      1.53 o 
  -1   2  12       15.37       16.50      1.86 o 
   0   2  12       24.54       29.64      1.69 o 
   1   2  12       14.61       10.65      1.19 o 
   2   2  12      212.71      237.08      5.64 o 
   3   2  12       24.44       21.95      1.63 o 
   4   2  12        1.01        1.84      0.67 o 
   5   2  12        4.05        4.84      0.83 o 
   6   2  12        5.15        4.84      0.83 o 
  -6   3  12        0.11       -0.16      0.62 o 
  -5   3  12        5.29        6.06      1.11 o 
  -4   3  12      109.84      113.66      4.85 o 
  -3   3  12      230.62      216.35      5.70 o 
  -2   3  12       47.61       46.98      2.74 o 
  -1   3  12       38.36       36.52      1.85 o 
   0   3  12      329.24      337.32      5.71 o 
   1   3  12      280.16      281.03      5.12 o 
   2   3  12      145.22      144.73      4.66 o 
   3   3  12      282.38      286.41      5.36 o 
   4   3  12        0.04        0.20      0.67 o 
   5   3  12        2.34        2.83      0.78 o 
   6   3  12       11.62       15.92      1.24 o 
  -6   4  12       70.89       74.57      2.95 o 
  -5   4  12      164.21      158.29      4.19 o 
  -4   4  12       10.28       13.68      1.45 o 
  -3   4  12      721.35      705.71      9.63 o 
  -2   4  12       19.26       11.50      1.27 o 
  -1   4  12      160.06      160.01      3.74 o 
   0   4  12       72.56       71.68      2.43 o 
   1   4  12      236.25      224.70     10.37 o 
   2   4  12      124.71      126.77      3.32 o 
   3   4  12      225.54      208.54      4.60 o 
   4   4  12       42.87       37.65      1.96 o 
   5   4  12        3.08        3.11      0.66 o 
   6   4  12        0.78        1.57      0.61 o 
  -6   5  12        0.89       -0.67      0.96 o 
  -5   5  12       59.13       66.32      2.69 o 
  -4   5  12      273.30      267.97      5.34 o 
  -3   5  12      310.44      298.82      5.53 o 
  -2   5  12        1.32        4.09      0.90 o 
  -1   5  12        8.11        6.66      1.01 o 
   0   5  12      229.44      229.34      4.52 o 
   1   5  12        7.61        7.50      1.07 o 
   2   5  12       88.06       88.67      2.76 o 
   3   5  12        5.14        4.24      0.93 o 
   4   5  12       10.65       11.71      1.14 o 
   5   5  12       15.47       14.08      1.23 o 
  -6   6  12        4.31        4.11      0.96 o 
  -5   6  12        5.91        8.80      1.25 o 
  -4   6  12       36.82       33.94      1.91 o 
  -3   6  12        5.63        5.93      1.31 o 
  -2   6  12       77.87       72.85      3.96 o 
  -1   6  12        0.00       -0.48      0.62 o 
   0   6  12       24.90       23.71      2.53 o 
   1   6  12       33.58       33.70      1.79 o 
   2   6  12        0.92        1.07      0.85 o 
   3   6  12        0.05        0.19      0.62 o 
   4   6  12       29.66       32.34      1.67 o 
   5   6  12        9.11       11.10      1.14 o 
  -5   7  12       20.64       19.11      1.61 o 
  -4   7  12        9.24        7.84      1.21 o 
  -3   7  12        9.86       15.11      1.64 o 
  -2   7  12        8.35        6.18      1.25 o 
  -1   7  12        8.40       10.22      1.17 o 
   0   7  12        6.34        7.65      1.07 o 
   1   7  12       35.22       33.93      1.53 o 
   2   7  12        9.64       10.80      1.05 o 
   3   7  12       13.33       16.45      1.22 o 
   4   7  12        1.52        2.56      0.88 o 
   5   7  12        1.30        1.81      0.66 o 
  -5   8  12       10.38       14.08      2.21 o 
  -4   8  12        8.72       10.14      1.91 o 
  -3   8  12       48.81       48.47      3.24 o 
  -2   8  12        0.66        1.05      0.97 o 
  -1   8  12       40.09       45.47      2.00 o 
   0   8  12        7.64       10.50      1.00 o 
   1   8  12        7.95        8.08      0.93 o 
   2   8  12        0.04        0.79      0.62 o 
   3   8  12        8.15        9.02      1.00 o 
   4   8  12       44.75       52.07      2.54 o 
  -4   9  12        3.15        3.98      1.37 o 
  -3   9  12       17.09       16.27      2.23 o 
  -2   9  12        6.42        6.56      1.61 o 
  -1   9  12        2.55        2.47      1.19 o 
   0   9  12        3.78        5.80      2.92 o 
   1   9  12       10.43       12.63      1.45 o 
   2   9  12        5.30        6.54      1.20 o 
   3   9  12        0.19        0.75      0.87 o 
   4   9  12        1.32        0.55      0.73 o 
  -3  10  12        3.03        2.74      1.25 o 
  -2  10  12        2.12        2.15      1.17 o 
  -1  10  12        3.55        3.61      1.14 o 
   0  10  12        1.71        2.06      0.88 o 
   1  10  12        1.21        2.96      1.57 o 
   2  10  12        0.98        0.61      0.77 o 
   3  10  12        7.47        6.51      1.23 o 
  -2  11  12        0.55        1.11      1.21 o 
  -1  11  12        4.21        3.94      1.03 o 
   0  11  12        2.87        5.99      1.69 o 
   1  11  12        0.60        0.84      0.74 o 
  -5   0  13        3.17        1.13      1.11 o 
  -3   0  13       33.52       26.27      2.41 o 
  -1   0  13     1179.39     1180.08     19.89 o 
   1   0  13        0.00       -0.28      0.99 o 
   3   0  13       28.23       23.43      2.51 o 
   5   0  13       12.68       13.72      2.15 o 
  -6   1  13       13.16       15.16      1.63 o 
  -5   1  13        0.15       -0.12      0.62 o 
  -4   1  13        0.45        0.65      0.67 o 
  -3   1  13        0.11        0.35      0.65 o 
  -2   1  13      238.56      223.24      7.55 o 
  -1   1  13       94.57       99.68      3.91 o 
   0   1  13       32.55       27.29      1.69 o 
   1   1  13        4.73        5.67      1.06 o 
   2   1  13      196.00      205.09      4.53 o 
   3   1  13      300.63      304.70      5.77 o 
   4   1  13       31.57       38.45      2.13 o 
   5   1  13        0.01       -0.77      0.69 o 
  -6   2  13       50.27       52.99      3.22 o 
  -5   2  13       14.21       13.81      1.53 o 
  -4   2  13       26.68       24.28      1.78 o 
  -3   2  13       88.77       75.54      3.35 o 
  -2   2  13      162.05      147.65      3.78 o 
  -1   2  13      130.31      122.83      6.69 o 
   0   2  13       15.22       15.04      2.45 o 
   1   2  13       31.54       30.28      1.76 o 
   2   2  13       79.35       81.94      2.83 o 
   3   2  13      190.63      189.51      4.95 o 
   4   2  13        5.51        5.64      1.83 o 
   5   2  13        7.61       10.47      1.36 o 
  -6   3  13       43.04       55.25      5.11 o 
  -5   3  13        9.01       14.84      1.55 o 
  -4   3  13       51.74       56.64      2.50 o 
  -3   3  13        0.77        2.47      0.85 o 
  -2   3  13        1.46        0.82      1.49 o 
  -1   3  13       40.04       31.89      1.97 o 
   0   3  13        0.60        0.45      0.72 o 
   1   3  13       21.82       23.12      1.63 o 
   2   3  13        0.79        0.30      0.67 o 
   3   3  13       49.98       53.79      2.37 o 
   4   3  13        5.39        4.97      1.11 o 
   5   3  13        0.28        1.11      1.06 o 
  -6   4  13        9.48       12.30      1.80 o 
  -5   4  13        3.55        2.58      0.91 o 
  -4   4  13       15.33       15.92      1.57 o 
  -3   4  13       32.73       40.45      2.07 o 
  -2   4  13        0.20        3.32      0.93 o 
  -1   4  13       83.96       81.87      3.63 o 
   0   4  13      135.53      136.39      3.55 o 
   1   4  13       32.89       30.18      2.81 o 
   2   4  13       70.51       65.81      2.52 o 
   3   4  13        0.78        0.58      0.97 o 
   4   4  13        5.33        5.41      1.06 o 
   5   4  13        3.86        3.85      0.94 o 
  -5   5  13        5.26        8.47      1.27 o 
  -4   5  13       27.20       27.19      1.86 o 
  -3   5  13      170.07      178.49      4.31 o 
  -2   5  13      225.33      230.28      4.83 o 
  -1   5  13       13.88       18.37      1.53 o 
   0   5  13        5.20        4.98      1.01 o 
   1   5  13       38.33       38.44      2.14 o 
   2   5  13        4.82        5.96      1.06 o 
   3   5  13       30.20       26.59      2.44 o 
   4   5  13        1.00        2.80      0.87 o 
   5   5  13        0.72        1.34      0.68 o 
  -5   6  13       17.01       16.97      2.50 o 
  -4   6  13      177.08      176.10      4.34 o 
  -3   6  13       37.93       35.40      2.01 o 
  -2   6  13      497.14      484.39      8.10 o 
  -1   6  13      140.94      145.51      3.70 o 
   0   6  13       15.62       15.80      1.44 o 
   1   6  13       12.66       13.12      1.36 o 
   2   6  13       74.54       80.23      4.07 o 
   3   6  13        0.45        0.79      0.69 o 
   4   6  13        5.01        7.18      1.13 o 
  -5   7  13        6.13       10.22      1.97 o 
  -4   7  13        1.17        0.68      0.74 o 
  -3   7  13      117.80      137.74      3.71 o 
  -2   7  13       81.49       82.93      3.07 o 
  -1   7  13        6.48        5.86      1.05 o 
   0   7  13       63.36       75.84      2.64 o 
   1   7  13       14.28       13.56      1.36 o 
   2   7  13       17.98       20.68      1.61 o 
   3   7  13       45.38       43.12      1.79 o 
   4   7  13        1.08        1.08      0.63 o 
  -4   8  13       18.02       21.54      2.59 o 
  -3   8  13       42.45       52.03      3.40 o 
  -2   8  13        0.07       -0.04      1.05 o 
  -1   8  13       37.71       39.98      2.98 o 
   0   8  13       18.28       14.98      1.39 o 
   1   8  13        4.26        6.71      2.27 o 
   2   8  13        9.76       10.56      1.07 o 
   3   8  13        0.85        1.41      1.04 o 
  -3   9  13        5.43        4.57      1.45 o 
  -2   9  13       48.71       55.81      3.48 o 
  -1   9  13        0.00        0.22      0.97 o 
   0   9  13       15.13       12.45      2.01 o 
   1   9  13       13.80       15.99      1.61 o 
   2   9  13       10.37       12.94      1.70 o 
  -2  10  13        1.62        1.35      1.15 o 
  -1  10  13        0.13       -0.30      0.86 o 
   0  10  13        0.76        1.45      1.70 o 
   1  10  13       24.96       31.59      2.02 o 
  -4   0  14        2.67        1.97      1.21 o 
  -2   0  14        0.87        1.27      1.07 o 
   0   0  14        9.44        8.47      1.73 o 
   2   0  14        1.11        3.90      1.45 o 
   4   0  14       14.05       11.93      2.17 o 
  -5   1  14        4.73        6.95      1.18 o 
  -4   1  14        6.06        4.26      1.81 o 
  -3   1  14        0.60        0.50      0.77 o 
  -2   1  14       95.27       84.81      2.95 o 
  -1   1  14        0.78        0.74      0.83 o 
   0   1  14       18.02       17.67      2.85 o 
   1   1  14        9.87        7.61      1.17 o 
   2   1  14      115.88      124.78      3.92 o 
   3   1  14       63.07       63.58      2.64 o 
   4   1  14      109.05      111.02      3.52 o 
  -5   2  14        5.69        7.10      1.18 o 
  -4   2  14        4.19        2.75      0.85 o 
  -3   2  14       10.27        7.40      1.17 o 
  -2   2  14       48.69       48.50      2.27 o 
  -1   2  14       10.36       14.72      1.45 o 
   0   2  14        3.86        2.84      1.05 o 
   1   2  14       44.83       42.45      2.37 o 
   2   2  14        0.44        2.41      0.86 o 
   3   2  14       34.39       31.92      3.07 o 
   4   2  14       60.17       64.71      2.70 o 
  -5   3  14        2.44        4.66      1.27 o 
  -4   3  14        9.84        7.63      1.22 o 
  -3   3  14        4.79        5.48      1.07 o 
  -2   3  14      190.97      185.75      4.44 o 
  -1   3  14       28.93       23.34      2.29 o 
   0   3  14        5.19        6.42      2.04 o 
   1   3  14        4.30        4.86      1.03 o 
   2   3  14       15.51       14.21      1.46 o 
   3   3  14        0.94       -0.07      0.71 o 
   4   3  14        0.33        0.93      1.22 o 
  -5   4  14        0.82        0.29      0.68 o 
  -4   4  14        5.12        7.93      1.24 o 
  -3   4  14       10.56       12.17      1.40 o 
  -2   4  14       29.41       29.62      1.89 o 
  -1   4  14       74.92       69.98      2.64 o 
   0   4  14       36.45       37.04      1.99 o 
   1   4  14        5.36        6.59      1.58 o 
   2   4  14       32.64       37.46      2.04 o 
   3   4  14        0.62        1.42      0.81 o 
   4   4  14        5.79        7.69      1.22 o 
  -4   5  14        8.43       10.36      1.38 o 
  -3   5  14       32.07       38.37      4.34 o 
  -2   5  14       32.39       37.46      2.05 o 
  -1   5  14       17.17       18.46      1.60 o 
   0   5  14        4.75        6.64      1.35 o 
   1   5  14        0.21        0.64      1.26 o 
   2   5  14        0.37        0.49      0.91 o 
   3   5  14       20.69       19.13      1.73 o 
   4   5  14        2.72        4.81      1.02 o 
  -4   6  14        9.02        9.72      1.31 o 
  -3   6  14       12.32        9.82      1.31 o 
  -2   6  14       79.10       78.76      2.94 o 
  -1   6  14        5.51        6.89      1.43 o 
   0   6  14       69.79       72.51      3.76 o 
   1   6  14        2.86        2.32      0.86 o 
   2   6  14        1.02       -0.56      0.56 o 
   3   6  14       21.45       22.60      2.09 o 
  -3   7  14       82.98       94.59      7.98 o 
  -2   7  14       41.57       39.81      2.25 o 
  -1   7  14       29.78       27.24      1.85 o 
   0   7  14       24.64       24.67      1.74 o 
   1   7  14        2.52        3.73      1.52 o 
   2   7  14        2.02        3.52      0.91 o 
   3   7  14       29.65       28.45      2.77 o 
  -3   8  14       86.27       73.29      4.18 o 
  -2   8  14       10.40       14.34      2.29 o 
  -1   8  14        0.90        0.08      0.95 o 
   0   8  14        0.25       -0.10      1.01 o 
   1   8  14       36.66       40.70      2.05 o 
   2   8  14       10.85       14.22      1.46 o 
  -1   9  14        2.83        2.70      1.27 o 
   0   9  14       51.75       65.50      3.76 o 
  -3   0  15        1.91        3.22      1.31 o 
  -1   0  15       82.43       65.44      3.80 o 
   1   0  15        3.99        4.24      1.43 o 
   3   0  15       45.68       52.91      3.60 o 
  -4   1  15        0.45       -0.38      0.69 o 
  -3   1  15        3.16        4.87      1.07 o 
  -2   1  15       36.57       39.13      2.98 o 
  -1   1  15       72.44       66.16      3.68 o 
   0   1  15        2.43        1.07      1.01 o 
   1   1  15        7.82        9.90      1.31 o 
   2   1  15       34.40       37.36      2.13 o 
   3   1  15       62.62       65.66      2.75 o 
  -4   2  15       10.36       11.64      1.47 o 
  -3   2  15       24.06       23.57      2.35 o 
  -2   2  15        5.77        5.95      2.12 o 
  -1   2  15       35.55       35.08      2.05 o 
   0   2  15        2.33        0.64      0.76 o 
   1   2  15       36.38       39.74      2.13 o 
   2   2  15       63.67       61.78      2.61 o 
   3   2  15        0.02        2.03      0.82 o 
  -4   3  15        2.12        2.12      0.85 o 
  -3   3  15        1.63        3.04      0.89 o 
  -2   3  15        6.59        6.13      1.10 o 
  -1   3  15       35.36       37.41      2.08 o 
   0   3  15       63.59       63.13      3.65 o 
   1   3  15       12.42       11.23      1.38 o 
   2   3  15        0.09        0.89      0.94 o 
   3   3  15        3.51        5.92      1.08 o 
  -4   4  15        1.09        0.14      1.68 o 
  -3   4  15        1.65        3.02      0.89 o 
  -2   4  15        5.61        5.67      1.10 o 
  -1   4  15       34.25       34.88      1.99 o 
   0   4  15       17.91       22.86      1.76 o 
   1   4  15       36.15       38.76      2.08 o 
   2   4  15       12.62       15.32      2.82 o 
   3   4  15       32.47       40.65      2.42 o 
  -3   5  15        3.67        6.36      1.13 o 
  -2   5  15        3.79        3.58      0.95 o 
  -1   5  15        6.13        7.95      1.22 o 
   0   5  15        0.33        1.91      0.89 o 
   1   5  15       19.15       29.11      3.37 o 
   2   5  15        0.21        1.90      0.74 o 
  -2   6  15        9.43       10.75      1.33 o 
  -1   6  15        5.64        7.82      1.20 o 
   0   6  15       37.38       35.21      1.99 o 
   1   6  15        2.04        1.82      0.85 o 
   2   6  15        1.01        0.75      0.68 o 
  -1   7  15       17.25       17.58      1.63 o 
   0   7  15        9.38       10.24      1.50 o 
  -2   0  16        2.49       -0.20      0.84 o 
   0   0  16      123.43      122.40      5.25 o 
   2   0  16       20.26       28.96      2.86 o 
  -3   1  16        0.03        0.49      0.64 o 
  -2   1  16       10.77       12.79      1.52 o 
  -1   1  16       11.94       13.59      1.52 o 
   0   1  16        7.18        7.83      1.27 o 
   1   1  16       13.58       18.07      1.69 o 
   2   1  16        0.63        0.81      1.11 o 
  -3   2  16       10.68       16.37      1.69 o 
  -2   2  16       15.58       17.98      2.40 o 
  -1   2  16        0.11       -0.49      0.64 o 
   0   2  16        0.32        0.87      1.04 o 
   1   2  16        0.34        0.04      1.14 o 
   2   2  16        1.52        0.79      0.84 o 
  -2   3  16        3.62        4.64      1.05 o 
  -1   3  16       13.74       14.10      1.53 o 
   0   3  16        0.37        1.12      1.06 o 
   1   3  16        6.41        8.79      1.28 o 
  -2   4  16        0.10        0.38      0.62 o 
  -1   4  16        1.93        1.76      1.36 o 
   0   4  16        0.03        0.39      0.67 o 
   1   4  16        0.70        1.49      0.71 o 
                                                 
